# Supplementary material for: Fungal Diversity and Community Assembly of Ectomycorrhizal Fungi Associated With Five Pine Species in Inner Mongolia, China
Source: Front Microbiol. 2021 Mar 16;12:646821. doi: 10.3389/fmicb.2021.646821 (PMC8008119; doi:10.3389/fmicb.2021.646821)
Supplement: Supplementary Table 1 — Sampling sites, plant species and environmental variables in present study. [file Table_1.XLSX]

## Sheet: Sheet1
Supplementary Table 1. Sampling sites, plant species and environmrntal variables in present study.
Site	plant	Latitude (°)	Longitude (°)	Altitude (m)	MAT (℃)	MAP (mm)	N (mg.kg-1)	P (mg.kg-1)	N : P ratio	Ca (mg.kg-1)	Mg (mg.kg-1)
CF (Chifeng)	Pinus tabuliformis	42.0248	120.008	846	5.97	465	31.287	5.261	5.947	4.2179	5.0005
GH (Genhe)	Larix gmelinii var. principis-rupprechtii	50.94	121.432	1024	-4.75	506	0.5756	1.2016	0.479	8.4506	4.1144
HLS (Helanshan)	Picea crassifolia	38.6608	105.846	2446	1.04	267	10.6433	0.4513	23.582	2.11	1.3267
HLH (Heilihe)	Pinus tabuliformis	41.3606	118.466	1030	5.48	483	3.7667	0.2093	17.9936	1.1	0.63
HGL (Huanggangliang)	Larix gmelinii var. principis-rupprechtii	43.5707	117.522	1496	-0.3	381	7.11	0.59	12.0508	7.5352	5.4975
	Larix gmelinii	43.5707	117.522	1496	-0.3	381	7.11	0.59	12.0508	7.5352	5.4975
SHWL (Saihanwula)	Larix gmelinii var. principis-rupprechtii	44.2973	118.248	1274	0.1	374	31.39	0.8007	39.2048	1.6067	0.7867
	Larix gmelinii	44.2973	118.248	1274	0.1	374	31.39	0.8007	39.2048	1.6067	0.7867
	Pinus sylvestris var. mongolica	44.2973	118.248	1274	0.1	374	31.39	0.8007	39.2048	1.6067	0.7867
WYD (Wangyedian)	Pinus sylvestris var. mongolica	41.7509	118.173	1275	3.62	475	30.4783	5.2378	5.8189	1.2582	4.0031
WLS (Wulashan)	Pinus tabuliformis	40.7255	109.406	1899	2.42	312	1.005	0.3725	2.698	5.4804	3.3958
