# Supplementary material for: Fungal Diversity and Community Assembly of Ectomycorrhizal Fungi Associated With Five Pine Species in Inner Mongolia, China
Source: Front Microbiol. 2021 Mar 16;12:646821. doi: 10.3389/fmicb.2021.646821 (PMC8008119; doi:10.3389/fmicb.2021.646821)
Supplement: Supplementary Table 2 — Molecular identification of ectomycorrhizal fungi investigated in this study. [file Table_2.XLSX]

## Sheet: Sheet2
	Supplementary Table 2. Molecular identification of ectomycorrhizal fungi investigated in this study.
OTUs_ID	Rep.Seqs No.	ENA_ID	seqs	kindom	phylum	class	order	family	genus	lineage	ref.UNITE+INSDC.match	qcovs	evalue	pident
OTU_1	H1_225638|F|ITS2	LR989273	TGAACTCTCAAAGCCCACATCTTGATGTGGCTTTGGACTTGGGGGCTTTTGCAGGCTTTTAATAAAAGGCCTGCTCCCCTGAAATTCATTAGTGGTACCTGGAGCGGAAACCGCTAGGTGTTGATAACATTCATCTATGCCTTTGGTATGCCGCGCATGTGCTGCTTCCAACGCACAATTTATTGACAA	Fungi	Basidiomycota	Agaricomycetes	Agaricales	Inocybaceae	Inocybe	/inocybe	FJ803935|k__Fungi;p__Basidiomycota;c__Agaricomycetes;o__Agaricales;f__Inocybaceae;g__Inocybe;s__Inocybe_sp|SH1562279.08FU	94	1e-79	96.69
OTU_2	H10_100362|F|ITS2	LR989274	GTACTCTCACTCTCCCGATACTTTTGGATCGGGAGTGGTGGACTTGGGTGCTGCTGCTTAACTGTGGCTCGCCTTAAATGAAGTAGTGCAACTCTCGGTTGGACATAGTACGGCGTGATAAGTGTCTTCGCCGGCGCCTCATTCGAGGGTGGCCGATCGGGAGCTCTGTGCTTCAAACTGTCTTCGGACAACATCTGACA	Fungi	Basidiomycota	Agaricomycetes	Sebacinales	Sebacinaceae	Sebacina	/sebacina	JF748100|k__Fungi;p__Basidiomycota;c__Agaricomycetes;o__Sebacinales;f__Sebacinaceae;g__Sebacina;s__Sebacina_sp|SH1521273.08FU	100	2e-101	100
OTU_3	H10_101994|F|ITS2	LR989275	GTACTCTCACACTCTCCGATCCTATGGATTCGGGGAGCGGTGGACTTGGGTGTTGCTGCCTTTCCTTGTGGCTCACCTCAAATGCGTCAGTGCACCTCTTGGTTGGACATAGTACGGCGTGATAAGTGTCTTCGCCGGCACCTCGCAAGAGGGTGGCCGATCGGGAGCTCTGCGCTTTCAAACCGTCTTCGGACAATTTCTGACA	Fungi	Basidiomycota	Agaricomycetes	Sebacinales	Sebacinaceae	Sebacina	/sebacina	LC013796|k__Fungi;p__Basidiomycota;c__Agaricomycetes;o__Sebacinales;f__Sebacinaceae;g__Sebacina;s__Sebacina_sp|SH1561854.08FU	100	9e-101	99.02
OTU_4	H10_104331|F|ITS2	LR989276	GTACTCTCACACTCCAATTTTGGAGAAGTGGACTTGGGTGTTGCTGCTTTGCAGTGGCTCATCTTAAATATGCTAGTGCAACTCATAGTTGGATATAGTACAGCGTGATAAGTATCTTCGCTGGCGCCTCATGAAGAGGGTATCCGATTGGGAGCTCTGTGCTTCTAACAGTCCTGTCTGGGACAATCTCTGACA	Fungi	Basidiomycota	Agaricomycetes	Sebacinales	Sebacinaceae	Sebacina	/sebacina	UDB026642|k__Fungi;p__Basidiomycota;c__Agaricomycetes;o__Sebacinales;f__Sebacinaceae;g__Sebacina;s__Sebacina_sp|SH1572359.08FU	100	3e-95	98.97
OTU_5	H10_104381|F|ITS2	LR989277	ATATATCAACCTTCTCTTTTTTGAGTTGTTTGGATGTGGGGGTTTGCTGGCCTCTTAAATGATTCAGCTCCCCTGAAATGCATTAGCAGAACAACCTGTTCATTGGCGTGATAATTATCTATGCTATTGAATGTGAGGGCAGTTCAGCTTTCTAACCGTCCTTGGACAATTCATCATTA	Fungi	Basidiomycota	Agaricomycetes	Agaricales	Cortinariaceae	Cortinarius	/cortinarius	UDB026934|k__Fungi;p__Basidiomycota;c__Agaricomycetes;o__Agaricales;f__Cortinariaceae;g__Cortinarius;s__Cortinarius_sp|SH1545220.08FU	100	1e-89	100
OTU_6	H10_104383|F|ITS2	LR989278	AATCAACTCAAGCTGGTCGTGGAGGAAGAGTCCGTCCTGTTGCGGTCTCCCCTCTGAAAATCAACGGCGGAGAGTCACTGGCATTCGGTGTAGTAGTTTCATTCATCGATCCTCCAGTGTCGTTCCTGCCAGCAAACCCCCAAGATTCTCTT	Fungi	Ascomycota	Pezizomycetes	Pezizales	Pyronemataceae	Geopora	/geopora	KC965231|k__Fungi;p__Ascomycota;c__Pezizomycetes;o__Pezizales;f__Pyronemataceae;g__Geopora;s__Geopora_sp|SH1637502.08FU	100	8e-75	100
OTU_7	H10_104420|F|ITS2	LR989279	GTACTCTCACACTTCCAATCTTTGGATTGGGAGCGGTGGACTTGGGTGTTGCTGCTTACTGTGGCTCACCTCAAATCGATTCGTGCACCTCTTGGTTGGACATAGTACGGCGTGATAAGTGTCTTCGCCGGCACCTCAGTAGAGGGTGGCTGATCGGGAGCTCTGTGCTTCAAACCGTCCTCGGACAACAACTGACA	Fungi	Basidiomycota	Agaricomycetes	Sebacinales	Sebacinaceae	Sebacina	/sebacina	JQ318659|k__Fungi;p__Basidiomycota;c__Agaricomycetes;o__Sebacinales;f__Sebacinaceae;g__Sebacina;s__Sebacina_sp|SH1561874.08FU	100	1e-99	100
OTU_8	H10_104511|F|ITS2	LR989280	ATATATCAACCTTCTCTTTTTGAGTGGTTTGGATGTGGGGGTTTGCTGGCCTCTTAAAAGGTCTTGGCTCTCCTGAAATACATTAGCAGAACAACCCTGTTCATTGGTGTGATAACTATCTACGCTATTGAATGTGAAGGGCAGTTTGGCTTTCTAACAGTCCTTGGACAAGCTCATCATTA	Fungi	Basidiomycota	Agaricomycetes	Agaricales	Cortinariaceae	Cortinarius	/cortinarius	KX355534|k__Fungi;p__Basidiomycota;c__Agaricomycetes;o__Agaricales;f__Cortinariaceae;g__Cortinarius;s__Cortinarius_diasemospermus|SH1545221.08FU	100	2e-91	100
OTU_9	H10_104545|F|ITS2	LR989281	TACTCTCACACTCTCTAATTAGTAATTAGTTAGAGAGCGGTGGACTTGGATGCTGCCTGGTACTTACTGTCAGGCTCATCTAAAATGAATTAGTGCGACTCCTAGTTAAACATAGTACGGCGTGATAAGTAAACCCTCGCTGTTTTTTGGTTGATTAGGAGCTCTGTGCTTCAAACCGTCTCAGGACAATGTCTGATA	Fungi	Basidiomycota	Agaricomycetes	Sebacinales	Sebacinaceae	Helvellosebacina	/sebacina	UDB025925|k__Fungi;p__Basidiomycota;c__Agaricomycetes;o__Sebacinales;f__Sebacinaceae;g__Helvellosebacina;s__Helvellosebacina_sp|SH1556819.08FU	100	3e-100	100
OTU_10	H10_104555|F|ITS2	LR989282	TAACTTCTCAACCATGTTGATTGTTTTTCAATGTGGCTTGGATGTGGGGGTTTATATTTTGCAGGCTTTGTATTAAGTCGGCTCCCCTGAAACACATTAGTGGTATTCTGAGCGGAACTGCTACTATTAGGTGTGATTAACTATCTATGCCTTTTGGTATTCTGCATGAACAGATTGTGCTGCTTCCAACTTGCACATTTTGTGTGTTTGATAA	Fungi	Basidiomycota	Agaricomycetes	Agaricales	Inocybaceae	Inocybe	/inocybe	JQ890269|k__Fungi;p__Basidiomycota;c__Agaricomycetes;o__Agaricales;f__Inocybaceae;g__Inocybe;s__Inocybe_sp|SH1634508.08FU	100	2e-87	94.01
OTU_11	H10_104703|F|ITS2	LR989283	AACTTGTCAACCACATCTATTTTGATGTTGGCTTGGATGTGGGGGTTGTTTGCAGGCTTCTGTAAAAGTCGGCTCCCCTAAAATGTATTAGTGGTATCCGAGGCTATTACTATCAGGTGTGATAAATTATCTATGCCTTTGGTATGCTGCATACTGCTTCGAACAAAAACAATGTTGATGA	Fungi	Basidiomycota	Agaricomycetes	Agaricales	Inocybaceae	Inocybe	/inocybe	KY402221|k__Fungi;p__Basidiomycota;c__Agaricomycetes;o__Agaricales;f__Inocybaceae;g__Inocybe;s__Inocybe_sp|SH1185090.08FU	81	2e-61	95.42
OTU_12	H10_104780|F|ITS2	LR989284	GTACTCTCACACTCCCAATTTTTTGGATTGGGAGCGGTGGACTTGGGTGTTGCTGCTTTTACGGTGGCTCACCTCAAATGGAGTAGTGCAACTCTCGGTTGGACATAGTACGGCGTGATAAGTGTCTTCGCCGGCGCCTCACTTAGAGGGTGGCCGATCGGGAGCTCTGTGCTTCTAACCGTCTTCGGACAATCTCTGACA	Fungi	Basidiomycota	Agaricomycetes	Sebacinales	Sebacinaceae	Sebacina	/sebacina	JX630493|k__Fungi;p__Basidiomycota;c__Agaricomycetes;o__Sebacinales;f__Sebacinaceae;g__Sebacina;s__Sebacina_sp|SH1561881.08FU	100	5e-98	99
OTU_13	H10_104880|F|ITS2	LR989285	ACACCTCAACTCTCATGGTTTGCCATGTTGAGCTTGGACTATGGGGGTCTTGCTGGCCTGTGGTCGGCTCCTCTCAAATGAATCAGCTTACCAGTGTTTGGTGGCATCACAGGTGTGATAACTATCTACGCTTGTGGTTTTCCACCAGGTAACCTTCAGCAATGGAGGTTCGCTGGGGCTCATAAATGTCTCTCCTCGGTGAGGACAGCTCTTTGAAC	Fungi	Basidiomycota	Agaricomycetes	Thelephorales	Thelephoraceae	Tomentella	/tomentella-thelephora	KJ769318|k__Fungi;p__Basidiomycota;c__Agaricomycetes;o__Thelephorales;f__Thelephoraceae;g__Tomentella;s__Tomentella_sp|SH1159586.08FU	100	6e-103	97.71
OTU_14	H10_105028|F|ITS2	LR989286	ATATAATCAACCTTCTCTTGTTTTGAGAATGGTTTGGATGTGGGGGGTTTGCTGGCCTCTCTCAAAAGGTTCAGCTCCCCTGAAATGCATTAGCAGAACAACCTTTGCTCATTGGTGTGATAACTATCTACGCTTATGAATATGAGGGGCAGTTCAGCTTTCTAACGGTCTTTGGACAATTCATCATTA	Fungi	Basidiomycota	Agaricomycetes	Agaricales	Cortinariaceae	Cortinarius	/cortinarius	UDB025931|k__Fungi;p__Basidiomycota;c__Agaricomycetes;o__Agaricales;f__Cortinariaceae;g__Cortinarius;s__Cortinarius_sp|SH1545231.08FU	100	3e-95	100
OTU_15	H10_105111|F|ITS2	LR989287	GTACTCTCACACTCTCTGATCCTTTGGATTTGGGGAGCGGTGGACTTGGGTGCTTGCTGCTTCCTTGTGGCTCACCTGAAATGTGTCAGTGCATCTCTTGATTGGACATAGTACGGCGTGATAAGTGTCTTCGCCGGCACCTCGTAAGAGGGTGGCTGATCGGGAGCCCTGTGCTTTCAAACTGTCTTCGGACAATCCCTGACA	Fungi	Basidiomycota	Agaricomycetes	Sebacinales	Sebacinaceae	Sebacina	/sebacina	KX444257|k__Fungi;p__Basidiomycota;c__Agaricomycetes;o__Sebacinales;f__Sebacinaceae;g__Sebacina;s__Sebacina_sp|SH1561864.08FU	100	7e-97	98.04
OTU_16	H10_105529|F|ITS2	LR989288	AATTCTCAACCCCACCGATTTGTTTTGGGGGGATTGGACTTGGAGTGTGCTGGCGAAGGTCGGCTCCTCTTTAAATGCATCAGTGGAGAGAAACTTGCCCCAGTGTGATAATCCTGTTGTGCTGTGGTGGGTGAAAGTCTGCTTCCAACTGTCCTCCGGGACGATACACCATCTTA	Fungi	Basidiomycota	Agaricomycetes	Atheliales	Atheliaceae	Amphinema	/amphinema-tylospora	UDB026415|k__Fungi;p__Basidiomycota;c__Agaricomycetes;o__Atheliales;f__Atheliaceae;g__Amphinema;s__Amphinema_sp|SH1648320.08FU	100	2e-86	99.43
OTU_17	H10_105605|F|ITS2	LR989289	GTACTCTCACACTCCCGATCTTTGCATTGGGAGCAGTGGACTTGGGTTTGCTGCTTCACCGTCGCTTACCTCAAATAGGTTAGTGCAACTCTTGGTTGGACATAGTACGGCGTGATAAGTGTTCTTCGCCGGTGCCTCGCAAAGAGGGTGGCCGATCGGGATGTTGTGCTCCAAACCGTCTTCGGACAATCTCTGACA	Fungi	Basidiomycota	Agaricomycetes	Sebacinales	Sebacinaceae	Sebacina	/sebacina	LC013793|k__Fungi;p__Basidiomycota;c__Agaricomycetes;o__Sebacinales;f__Sebacinaceae;g__Sebacina;s__Sebacina_sp|SH1615401.08FU	99	1e-99	100
OTU_18	H10_106489|F|ITS2	LR989290	AAGTTCTCAACCACATCGGATTTGTTTTCGGTGTGGCTTGGATATGGGGGTATTTGTTGCAGGCTTTTGAAAAATGAAGTCAGCTCCCCTGAAATGCATTAGTAGTATCTGAGCAGAAAAAACTACTATGGGTGTGATAATTTATCTATGCCCTTGGTATGGCTGCATGAACAGATTGCGCTGCTTCTAACGAGTGTGTATAATAACCACATTTGACAA	Fungi	Basidiomycota	Agaricomycetes	Agaricales	Inocybaceae	Inocybe	/inocybe	KM588785|k__Fungi;p__Basidiomycota;c__Agaricomycetes;o__Agaricales;f__Inocybaceae;g__Inocybe;s__Inocybe_sp|SH1190795.08FU	100	2e-98	96.36
OTU_19	H10_106949|F|ITS2	LR989291	AATACCTCTCAAGCAGATTTGCTTGGTCTTGGAAGATGAGTTTGCTTGCATTCTCCCTTCTGAAATTCAAAGGCGGATGATCTCATATCCCCAGGCGTAGTAAGATTATCTTTTCGCATGGTGTGTGAGATAGTCCAGCCGTCGACCCCCATACTTCTAA	Fungi	Ascomycota	Pezizomycetes	Pezizales	Pyronemataceae	Trichophaea	/wilcoxina	MH844564|k__Fungi;p__Ascomycota;c__Pezizomycetes;o__Pezizales;f__Pyronemataceae;g__Trichophaea;s__Trichophaea_pseudogregaria|SH1557659.08FU	94	3e-74	100
OTU_20	H10_107322|F|ITS2	LR989292	AACTTGTCAACCACATCTATTTTGATGTTGGCTTGGATGTGGGGGTTGTTTGCAGGCTTCTGTAAAATGAAGGTCGGCTCCCCTAAAATGTATTAGTGGTATCCGAGGCTATTACTATCAGGTGTGATAAATTATCTATGCCTTTGGTATGCTGCATGCTGCTTCGAACAAAAACAATGTTGATGA	Fungi	Basidiomycota	Agaricomycetes	Agaricales	Inocybaceae	Inocybe	/inocybe	KY402221|k__Fungi;p__Basidiomycota;c__Agaricomycetes;o__Agaricales;f__Inocybaceae;g__Inocybe;s__Inocybe_sp|SH1185090.08FU	82	2e-71	98.69
OTU_21	H10_107538|F|ITS2	LR989293	AAATCAAATCAAGCAATTTTGCATGGTCATGGAGGAAGAGTCCACCCGGTGTGGTCTCCCCGCCGAAATGCAATGGCGGAAAGTCTCCGATACTTGGCGTAGTAGTAACGTTCGCTTTGTATTTGCAGTCATTCCTGCCAGCAAAACCCCCACAATTCTCTT	Fungi	Ascomycota	Pezizomycetes	Pezizales	Pyronemataceae	Geopora	/geopora	JN558642|k__Fungi;p__Ascomycota;c__Pezizomycetes;o__Pezizales;f__Pyronemataceae;g__Geopora;s__Geopora_sp|SH1573079.08FU	100	1e-68	95.68
OTU_22	H10_108324|F|ITS2	LR989294	ACACCTCAACTCTCATGGTCCGCCATGATGAGCTTGGACTTTGGGGGCCTTGCCGGCCTACTGTCGGCTCCCCTCAAATGAATCAGCTTGCCAGTGTTTGGTGGCATCACAGGTGTGATAACTATCTACGCCTGTGGTCTACTGCCAGGTAACCTCCAGCAATGGAGGTTCGCTGGAGCTCACAAATGTCTCTCCTCAGTGAGGACAGCTTCTTGAAC	Fungi	Basidiomycota	Agaricomycetes	Thelephorales	Thelephoraceae	Tomentella	/tomentella-thelephora	KC966038|k__Fungi;p__Basidiomycota;c__Agaricomycetes;o__Thelephorales;f__Thelephoraceae;g__Tomentella;s__Tomentella_sp|SH1140668.08FU	100	6e-98	96.33
OTU_23	H10_108711|F|ITS2	LR989295	AAACTCTCAAATAGAGGTGGCTTTGCAGCTATCTCTGTTTGGATTTGGGCTTTGCTGCATTAATGTGGCTAGTCTTAAATGTATTAGCTGATCCTCATTGAGGTTTTGGTTCTACTCAGCGTGATAATTATCTAACGTTGAGGACAGTCTCAGAACTGGCCATGGCTCTCTCTGGGATTGCTTCTAGACTGTCTTGAAGACAATTGCTTAAT	Fungi	Basidiomycota	Agaricomycetes	Cantharellales	Hydnaceae	Hydnum	/cantharellus	UDB025116|k__Fungi;p__Basidiomycota;c__Agaricomycetes;o__Cantharellales;f__Hydnaceae;g__Hydnum;s__Hydnum_sp|SH1539298.08FU	100	4e-104	99.06
OTU_24	H10_109299|F|ITS2	LR989296	CATACCACTCAAGCTCTTCTGCTTGGTCATGGAAGAAGAGTATGCTTGCATCCTCTCTTCTGAAATCGAATGGCGGACCGCCTTATGTGCCTCGCGTAGTAAGTTCATCTTTTCGCTGGGAGCATGAGACAGTCTCGCCATCAACCCCCATACTTCTAA	Fungi	Ascomycota	Pezizomycetes	Pezizales	Pyronemataceae	Wilcoxina	/wilcoxina	KC965885|k__Fungi;p__Ascomycota;c__Pezizomycetes;o__Pezizales;f__Pyronemataceae;g__Wilcoxina;s__Wilcoxina_rehmii|SH1557656.08FU	99	4e-73	98.1
OTU_25	H10_109362|F|ITS2	LR989297	TGAACTCTCAAAGCCCACATCTTGATGTGGCTTTGGACTTGGGGGCTTTTGCAGGCTTTTAATAAAAGGCCTGCTCCCCTGAAATTCATTAGTGGTACCTGGAGCGGAAACCGCTAGGTGTTGATAACATTCATCTATGCCTTTGGTATGCCGCGCGAATGGGCTGCTTCGAAAACGCACATGCTCTTGACAA	Fungi	Basidiomycota	Agaricomycetes	Agaricales	Inocybaceae	Inocybe	/inocybe	FJ803935|k__Fungi;p__Basidiomycota;c__Agaricomycetes;o__Agaricales;f__Inocybaceae;g__Inocybe;s__Inocybe_sp|SH1562279.08FU	100	2e-97	100
OTU_26	H10_109755|F|ITS2	LR989298	AAACTCTCAAACCACATCATTCGTTTGACGTGGCTTTGGACGTGGGGGTTTGCCGGGCTCTTCTTCTCAGCTCCCCTGAAATGCATTAGTGGTATCTGGAGCGGAAAACCGCTAGGTGTGATAAATACTGTCTATGCCTTTGGTTATGCCGTGTGTGCTGCTTCCCAACGCAACATTTATTTGACAA	Fungi	Basidiomycota	Agaricomycetes	Agaricales	Inocybaceae	Inocybe	/inocybe	HG796970|k__Fungi;p__Basidiomycota;c__Agaricomycetes;o__Agaricales;f__Inocybaceae;g__Inocybe;s__Inocybe_nitidiuscula|SH1547279.08FU	100	4e-94	100
OTU_27	H10_111039|F|ITS2	LR989299	ATATATATATCAACCCTCTCTTTGTTGAGTGGTTTGGATGTGGGGGTTTGCTGGCCTCTTAAATGGTTCAGCTCCCCTGAAATGCATTAGCAGAACAACCCTGTTCATTGGTGTGATAACTATCTACGCTATTGAATGTGAAGGGAAGTTCAGCTTTCTAACTGTCTTTGGACAATTCATCATTA	Fungi	Basidiomycota	Agaricomycetes	Agaricales	Cortinariaceae	Cortinarius	/cortinarius	JX630759|k__Fungi;p__Basidiomycota;c__Agaricomycetes;o__Agaricales;f__Cortinariaceae;g__Cortinarius;s__Cortinarius_sp|SH1545228.08FU	100	5e-93	100
OTU_28	H10_111942|F|ITS2	LR989300	ACTCCTCAACTCCTCATGGTTCGCCGTGATGAGCTTGGACTTTTGGGGGTCTTGCTGGCCCTATGGTTGGCTCCTCTCAAATGGATCAGCTTGCCAGTGTTTGGTGGCATCACAGGTGTGATAAATATCTACGCTTGTGGTTTTCCACCACGTAACCTTCAGCGATGAAGGTTTGCTGGAGCTCACAAATGTCCCTCCTCGGCGAGGACGGCTTTTTGAAC	Fungi	Basidiomycota	Agaricomycetes	Thelephorales	Thelephoraceae	Tomentella	/tomentella-thelephora	EU516674|k__Fungi;p__Basidiomycota;c__Agaricomycetes;o__Thelephorales;f__Thelephoraceae;g__Tomentella;s__Tomentella_sp|SH1528434.08FU	99	1e-90	94.5
OTU_29	H10_111979|F|ITS2	LR989301	AGTTCTCAGCCTGCATCCTTTTTGAAGGGGATGTGGATTTGGATTATGGAGTTTGCAGGCTTGATTGAAAGGTCTGCTCCTCTGAAATGTATTAGTGGCAATGTGGAAAAGCTACTGTGGGTGTGATAACTATCTATGCCTATGCAGTGCTCTGCTGTGTGCCGCTTTGGAGGGAGAAATTTATTTCTGACAA	Fungi	Basidiomycota	Agaricomycetes	Agaricales	Inocybaceae	Inocybe	/inocybe	MH310758|k__Fungi;p__Basidiomycota;c__Agaricomycetes;o__Agaricales;f__Inocybaceae;g__Inocybe;s__Inocybe_sp|SH1623066.08FU	100	6e-92	98.45
OTU_30	H10_113105|F|ITS2	LR989302	ACACCTCAACTCTCATGGTCTGCCATGATGAGCTTGGACTTTGGGGGTCTTGCTGGCCTATCGTCAGCTCCTCTCAAATGGATCAGCTTCCCAGTGTTTGGTGGCGTCACAGGTGTGATAACTATCTACGCTTGTGGCTTTCTGCCATTAACCTTCAGCAATGGAGGTTCGCTGGAGCTCACAGATGTCTCTCCTTGGCGAGGACAGCTTTCTGAAC	Fungi	Basidiomycota	Agaricomycetes	Thelephorales	Thelephoraceae	Tomentella	/tomentella-thelephora	MF352798|k__Fungi;p__Basidiomycota;c__Agaricomycetes;o__Thelephorales;f__Thelephoraceae;g__Tomentella;s__Tomentella_sp|SH1502237.08FU	100	2e-98	96.77
OTU_31	H10_113389|F|ITS2	LR989303	AACTTCTCAACCACGTTGGATATTAATCTTTTCAATGTTGGCTTGGATGTGGGGGTTGTTTGCAGGCTTTTTGTAACAAAAAGGTCGGCTCCCCTGAAATATATTAGTGGTATCTGAGGCTATTGCTATTAGGTGTGATAATTATCTATGCCTTTTGGGTATGCCGCATGAACAGATTACACTGCTTCTAACGAAAACTATTTTGATGA	Fungi	Basidiomycota	Agaricomycetes	Agaricales	Inocybaceae	Inocybe	/inocybe	HQ604476|k__Fungi;p__Basidiomycota;c__Agaricomycetes;o__Agaricales;f__Inocybaceae;g__Inocybe;s__Inocybe_fuscidula|SH1564035.08FU	100	2e-106	100
OTU_32	H10_116598|F|ITS2	LR989304	AAAACTCTCATACCACATCTTTTGATGTGGCCTTTGGACGTGGGGGCTTTTGCAGGCTTTTTTCTTGAGAGTCTGCTCCCCTGAAATGCATCAGTGGTATCTGGAGCGGAAACCGCTAGGTGTGATAACATCATCTATGCCTTTGGTATGCCGCGCATGTGCTGCTTCCAACGCACAATTTATTGACAA	Fungi	Basidiomycota	Agaricomycetes	Agaricales	Inocybaceae	Inocybe	/inocybe	KX444235|k__Fungi;p__Basidiomycota;c__Agaricomycetes;o__Agaricales;f__Inocybaceae;g__Inocybe;s__Inocybe_sp|SH1547273.08FU	90	3e-60	91.81
OTU_33	H10_116843|F|ITS2	LR989305	ATATTATCAACCTTTTTGGTTGGATGTGGGTTTGCTGGCCTCTTGAGGTCAGCTCTCCTTAAATGCATTAGCGGACAACATTTTTGCCAACCGTTTATTGGTGTGATAATTATCTACGCTATTGACGTGAAGCAAGGTTCTGCTTCTAACAGTCCATTGACTTGGACAAGCCATCTTTTATTA	Fungi	Basidiomycota	Agaricomycetes	Agaricales	Cortinariaceae	Cortinarius	/cortinarius	UDB036986|k__Fungi;p__Basidiomycota;c__Agaricomycetes;o__Agaricales;f__Cortinariaceae;g__Cortinarius;s__Cortinarius_caesiocinctus|SH1503892.08FU	100	6e-92	100
OTU_34	H10_117207|F|ITS2	LR989306	AAAACCCCATCACTCCAACTGTGGTGTTGGCGGCAGTGGTGCCAGCACGGAGGATTCTATCCCCGTCGGCCCACTCCACCCAAATGCATCGGGCGGTCATACTGATCTCACCAAACTGACTTTGTAAAATCAATCAGCCAGGAGTGACGTTGTGTCCTGCCAAACCTTTGGGCCCCCATCCCAAGCGGTACAAGTAATG	Fungi	Ascomycota	Pezizomycetes	Pezizales	Tuberaceae	Choiromyces	/tuber-helvella	KP019350|k__Fungi;p__Ascomycota;c__Pezizomycetes;o__Pezizales;f__Tuberaceae;g__Choiromyces;s__Choiromyces_sp|SH1573632.08FU	99	2e-96	98.98
OTU_35	H10_117512|F|ITS2	LR989307	ACACCTCAACTCTCATGGCTTGCCATGATGAGCTTGGACTTTGGGGGTCTTGCTGGCCTGTGGTCGGCTCCTCTCAAATGAATCAGCTTGCCAGTGTTTGGTGGCATCACAAGTGTGATAACTATCTGCGCTTGTGGTTTCCATCAGATAACCTCCAGTGATGGAGGTTCGCTGGAGCTCATAAATGTCTCTCCTAAGTGAGGACAGCTCTTTTAAT	Fungi	Basidiomycota	Agaricomycetes	Thelephorales	Thelephoraceae	_	/tomentella-thelephora	UDB026666|k__Fungi;p__Basidiomycota;c__Agaricomycetes;o__Thelephorales;f__Thelephoraceae;g__unidentified;s__Thelephoraceae_sp|SH1502210.08FU	100	9e-111	100
OTU_36	H10_121623|F|ITS2	LR989308	AATTCTCAACCACACTGACTTTGATAAGTGTGGCTTGGATTTGGGGGGAGAAATTGTTGTGGGCTTTTTTGTAGTCTGCTCCCCTGAAATTAATTAGCGGTACCTTGGTGGAACTGTCTACAGGTGTGATAATTATCTACATCCTAGACATCTGCTGGAATGCTGCTTTCTAAAACCTTACTTGTATTTGACAA	Fungi	Basidiomycota	Agaricomycetes	Agaricales	Inocybaceae	Inocybe	/inocybe	FJ378768|k__Fungi;p__Basidiomycota;c__Agaricomycetes;o__Agaricales;f__Inocybaceae;g__Inocybe;s__Inocybe_sp|SH1649743.08FU	100	1e-79	94.39
OTU_37	H10_123932|F|ITS2	LR989309	ACACCTCAACTCTCATGGTTTGCCGTGATGAGCTTGGACTTTGGAGGTCTTGCCGGCCTGTGGTCGGCTCCTCTCAAATGGATCAGCTTGCCAGTGTTTGGTGGCATCATGGGTGTGATAACTATCTACGCCTGTGGTTTTCCACTGGATAACCTTCAGTGATGGAGGTTCGCTGGAGCTCATAAATGTCTCTCCTCAGTGAAGACAGCTTTTTGAAC	Fungi	Basidiomycota	Agaricomycetes	Thelephorales	Thelephoraceae	Tomentella	/tomentella-thelephora	KY322557|k__Fungi;p__Basidiomycota;c__Agaricomycetes;o__Thelephorales;f__Thelephoraceae;g__Tomentella;s__Tomentella_fuscocinerea|SH1140446.08FU	100	2e-107	99.08
OTU_38	H10_124884|F|ITS2	LR989310	ACACCTCAACTCTCATGGTTCGCTATGATGAGCTTGGACTTTGGAGGTCTTGCTGGCCTGTGGTCAGCTCCTCTCAAATGAATCAGCTTGCCAGTGTTTGGTGGCATCGCAGGTGTGATAAATATCTACGCTTGTGGTTTTCTGCCAGATAACCTTCAGCAATGGGGGTTCATTGGAGCTCATAAATATCTATCCTCAGTGAGGATAGCTCTTTGAAT	Fungi	Basidiomycota	Agaricomycetes	Thelephorales	Thelephoraceae	_	/tomentella-thelephora	KY346539|k__Fungi;p__Basidiomycota;c__Agaricomycetes;o__Thelephorales;f__Thelephoraceae;g__unidentified;s__Thelephoraceae_sp|SH1243572.08FU	100	2e-108	99.09
OTU_39	H10_126431|F|ITS2	LR989311	GTACTCTCACACTTCCGATCTTTGGATTGGGAGCGGTGGACTTGGGTGTTGCTGCTTTACTGTGGCTCGCCTCAAATGGAGTAGTGCAACTCTTGGTTGGACATAGTACGGCGTGATAAGTGTCTTCGCCGGCACCTCACTAGAGGGTGGCTGATCAGGAGCTCTGTGCTTCAAACCGTCTTCGGACAACATCTGACA	Fungi	Basidiomycota	Agaricomycetes	Sebacinales	Sebacinaceae	Sebacina	/sebacina	JX630611|k__Fungi;p__Basidiomycota;c__Agaricomycetes;o__Sebacinales;f__Sebacinaceae;g__Sebacina;s__Sebacina_sp|SH1561879.08FU	100	4e-89	96.5
OTU_40	H10_69711|F|ITS2	LR989312	CACTCTCAAACAAGATAGATTTATTTCTTGTCTCTGTTTGGATTTGGACTCTGCCGTGTCAATGCGGCTAGTCTTAAATGCATTAGCTGGTCCAAGTGAAGGTTTGGTTCTACTCAGCATGATAATTATCTGGTGTTGAGGACAGTCTCAGGACTGGCCAGACTCTCTCTGGATTGCTTCTAATCGTCTTTGGACAATTGCTCAAT	Fungi	Basidiomycota	Agaricomycetes	Cantharellales	_	Sistotrema	/cantharellus	UDB032478|k__Fungi;p__Basidiomycota;c__Agaricomycetes;o__Cantharellales;f__Cantharellales_fam_Incertae_sedis;g__Sistotrema;s__Sistotrema_sp|SH1539346.08FU	99	2e-97	98.05
OTU_41	H10_69718|F|ITS2	LR989313	GTACTCTCACACTTCTGATCCTTTGGATCGGGAGCGGTGGACTTGGGTGCTGCTGCTTTACTGTGGCTCACCTCAAATGCATTAGTGCAACTCTTGGTTGGACATAGTACGGCGTGATAAGTGTCTTCGCCGGCACCTCGCAAGAGGGTGGCTGATCAGGGCTCTGTGCTTTCCAACTGTCTTCAGACAACAACTGACA	Fungi	Basidiomycota	Agaricomycetes	Sebacinales	Sebacinaceae	Sebacina	/sebacina	GU269910|k__Fungi;p__Basidiomycota;c__Agaricomycetes;o__Sebacinales;f__Sebacinaceae;g__Sebacina;s__Sebacina_sp|SH1513260.08FU	100	8e-101	100
OTU_42	H10_69747|F|ITS2	LR989314	TAACCCCTCAAGCTCTGCTTGGTGTTGGGGCCTGCCGTCTGGCAGCCCTTAAAATCAGTGGCGGTGCCATCTAGCTCTAAGCGTAGTAATTTTTCTCGCTATAGAGTCCCGGTGGATGCTTGCCATTAACCCCCAATTTTCTAT	Fungi	Ascomycota	Leotiomycetes	Helotiales	_	_	/helotiales1	MK544026|k__Fungi;p__Ascomycota;c__Leotiomycetes;o__Helotiales;f__unidentified;g__unidentified;s__Helotiales_sp|SH1564495.08FU	100	2e-70	100
OTU_43	H10_69761|F|ITS2	LR989315	ATATATATCAACCCCTCACTCTTGAGTGGCTTGGATGTGGGGGTTTGCTGGCCTCTTTAAAAAAGGTTCAGCTCTCCTGAAATGCATTAGCAGAACAACCTGTTCATTCATTGGTGTGATAACTATCTACGCTGTTGAGTGTGAGGCAGTTCAGCTTTCTAACGGTCCTCGGACAACTTATCATTTT	Fungi	Basidiomycota	Agaricomycetes	Agaricales	Cortinariaceae	Cortinarius	/cortinarius	FJ440878|k__Fungi;p__Basidiomycota;c__Agaricomycetes;o__Agaricales;f__Cortinariaceae;g__Cortinarius;s__Cortinarius_sp|SH1173002.08FU	100	6e-77	94.68
OTU_44	H10_69831|F|ITS2	LR989316	AAAATTCTCAAACCACTTGACGTGGCTTTGGATGTGGGGGCTTTTGTTTGCAGGCTTTTCTTCTCAAGTCTGCTCCCCTGAAATGCATTAGTGGTGTCTGGAGTGGAAACCGCTAGGTGTGATAATTATCGTCTATGCCTTTGGGTATGCCACATGAAACAGATTGTGCTGCTTCCAACGCAACCTTTAACCTTTATGACAA	Fungi	Basidiomycota	Agaricomycetes	Agaricales	Inocybaceae	Inocybe	/inocybe	JX630723|k__Fungi;p__Basidiomycota;c__Agaricomycetes;o__Agaricales;f__Inocybaceae;g__Inocybe;s__Inocybe_sp|SH1547270.08FU	94	3e-90	98.42
OTU_45	H10_69869|F|ITS2	LR989317	ACACCTCAACTCTCATGGCTTTGCCATGACGAGCTTGGACTTTGGGGGTCTTGCTGGCCTGTGGTCGGCTCCTCTCAAATGGATTAGCTTGCCAGTGTTTGGTGGCATCACGGGTGTGATAACTATCTACGCTTGTGGTTTTCCACCAGGTAACCTTCAGTGATGAAGGTTCGCTGGGGCTCATAAACGTCTCTCCTCAGCGAGGACAGCTCTTTGAAC	Fungi	Basidiomycota	Agaricomycetes	Thelephorales	Thelephoraceae	Tomentella	/tomentella-thelephora	DQ150115|k__Fungi;p__Basidiomycota;c__Agaricomycetes;o__Thelephorales;f__Thelephoraceae;g__Tomentella;s__Tomentella_sp|SH1502311.08FU	100	7e-107	98.64
OTU_46	H10_69960|F|ITS2	LR989318	TAACCCCTCAAGCTCAGCTTGGTGTTGGGGCCTGCCATCTGGCAGCCCTTAAAATCAGTGGCGGTGCCATCTGGCTCTAAGCGTAGTAAATTTTCTCGCTACAGAGTTCTGAAGGATGCTTGCCATCAACCCCCAATTTTTTAT	Fungi	Ascomycota	Leotiomycetes	Helotiales	_	_	/helotiales1	AB669661|k__Fungi;p__Ascomycota;c__Leotiomycetes;o__Helotiales;f__unidentified;g__unidentified;s__Helotiales_sp|SH1564443.08FU	100	2e-65	97.93
OTU_47	H10_70456|F|ITS2	LR989319	AATTCTCAACCCCACCGATTTGTTTTGGGGGGATTGGACTTGGAGCGTGCTGGCGAAGGTCGGCTCCTCTTTAAATGCATCAGTGGAGAGAAACTTGCCCCAGTGTGATAATCCTGTTGCGCTGCGGTGGGCGAAAGTCTGCTTCCAACCGTCCTCCGGGACATACGCCATCTTTA	Fungi	Basidiomycota	Agaricomycetes	Atheliales	Atheliaceae	Amphinema	/amphinema-tylospora	FJ803931|k__Fungi;p__Basidiomycota;c__Agaricomycetes;o__Atheliales;f__Atheliaceae;g__Amphinema;s__Amphinema_sp|SH1648320.08FU	100	1e-84	98.86
OTU_48	H10_70573|F|ITS2	LR989320	ACATCTCAACTCCTCACGGTTCGCCCGTGATGAGCTTGGACTTTGGGGGTCTTGCCGGCCTGCAGGTCGGCTCCTCTCAAATGAATCAGCTTGCCAGTGTTTGGTGGCGTCACAGGTGTGATAAATATCTACGCTTGTGGTTTTCCGCCAGGCAACCTCCAGCGATGGGGGCTCACTGGAGCTCACAAATGTCTCTCCTCGGTGAGGACAGCTCTTTGAAC	Fungi	Basidiomycota	Agaricomycetes	Thelephorales	Thelephoraceae	Tomentella	/tomentella-thelephora	UDB025970|k__Fungi;p__Basidiomycota;c__Agaricomycetes;o__Thelephorales;f__Thelephoraceae;g__Tomentella;s__Tomentella_sp|SH1528406.08FU	100	6e-113	100
OTU_49	H10_70882|F|ITS2	LR989321	AACTCTCAAACAAGATGGATTTATTTCTTATCTCTGTTTGGATTTGGACTCTGCTGTGTCAATGCGGCTAGTCTTAAATTTATTAGCTGGTCCAAGTGAAGGTTTGGTTCTACTCAGCATAATAATTATCTGGTGTTGAGGACAGTCTCAGGACTGGCCAGACTCTCTCTGGATTGCTTCTAATCGTCTTTGGACAATTGCTCAAT	Fungi	Basidiomycota	Agaricomycetes	Cantharellales	_	Sistotrema	/cantharellus	UDB032478|k__Fungi;p__Basidiomycota;c__Agaricomycetes;o__Cantharellales;f__Cantharellales_fam_Incertae_sedis;g__Sistotrema;s__Sistotrema_sp|SH1539346.08FU	100	2e-101	99.03
OTU_50	H10_71149|F|ITS2	LR989322	ACACCTCAACTCTCACGGTTCGCCGTGATGAGCTTGGACTTTGGGGGTCTTGCTGGCCTATGGTCGGCTCCTCTCAAACGAATCGGCTTGCCAGTGTTTGGTGGCATCACGGGTGTGATAATTATCTACGCTTGTGGTTCCCCACCAGGTAACCTCCAGCGATGGAGGTCCGCTGGGGCTCATAAACGTCTCTCCGCAGCGAGGACAGCTTTTTGAAC	Fungi	Basidiomycota	Agaricomycetes	Thelephorales	Thelephoraceae	Tomentella	/tomentella-thelephora	UDB034392|k__Fungi;p__Basidiomycota;c__Agaricomycetes;o__Thelephorales;f__Thelephoraceae;g__Tomentella;s__Tomentella_sp|SH1502330.08FU	97	6e-88	94.34
OTU_51	H10_72155|F|ITS2	LR989323	GTACTCTCACACTCTCTGATCCTTTGGATTCAGGGAGCGGTGGACTTGGGTGTTTGCCGCTTTCCTTGTGGCTCACCTCAAATGTGTTAGTGCACCTCTTGGTTGGACATAGAACGGCGTGATAAGTGTCTTCGCCGGCACCTCGCAAGAGGGTGGCCAATTGGGAGCTCTGTGCTTTCAAACCGTCTTCGGACAATCTCTGACA	Fungi	Basidiomycota	Agaricomycetes	Sebacinales	Sebacinaceae	Sebacina	/sebacina	HQ446065|k__Fungi;p__Basidiomycota;c__Agaricomycetes;o__Sebacinales;f__Sebacinaceae;g__Sebacina;s__Sebacina_sp|SH1561865.08FU	100	4e-104	100
OTU_52	H10_73056|F|ITS2	LR989324	TAACCCCTCAAGCTCAGCTTGGTGTTGGGGCCTGCCATCTGGCAGCCCTTAAAATCAGTGGCGGTGCCATCTGGCTCTAAGCGTAGTAATTCTTCTCGCTATAGAGTCCCGGTGGATGCTTGCCATTAACCCCCAATTTTCTAT	Fungi	Ascomycota	Leotiomycetes	Helotiales	_	_	/helotiales1	GU083117|k__Fungi;p__Ascomycota;c__Leotiomycetes;o__Helotiales;f__unidentified;g__unidentified;s__Helotiales_sp|SH1564475.08FU	99	8e-65	97.9
OTU_53	H10_73659|F|ITS2	LR989325	TAACCCCTCAAGCTCGGCTTGGTGTTGGGGCCTGCCGCACGGGCAGCCCTTAAAATCAGTGGCGGTGCCATCTGGCTCTAAGCGTAGTAATTCTTCTCGCTATAGAGTCCCGGTGGATGCTTGCCATCAACCCCCATACTTCTAA	Fungi	Ascomycota	Leotiomycetes	Helotiales	_	_	/helotiales1	KF850382|k__Fungi;p__Ascomycota;c__Leotiomycetes;o__Helotiales;f__unidentified;g__unidentified;s__Helotiales_sp|SH1564445.08FU	94	3e-64	99.26
OTU_54	H10_74238|F|ITS2	LR989326	GTACTCTCACACTCCCAATGCTTTTGGATTGGGAGCGGTGGACTTGGGTGTTGCTGCTTTACTGTGGCTCGCCTCAAATGGAGTAGTGCAACTCTCGGTTGGACATAGTACGGCGTGATAAGTGTCTTCGCCGGCGCCTCACTAGAGGGTGGCCGATCGGGAGCTCTGTGCTTCAAACCGTCTTCGGACAATATCTGACA	Fungi	Basidiomycota	Agaricomycetes	Sebacinales	Sebacinaceae	Sebacina	/sebacina	HQ154311|k__Fungi;p__Basidiomycota;c__Agaricomycetes;o__Sebacinales;f__Sebacinaceae;g__Sebacina;s__Sebacina_sp|SH1521279.08FU	100	1e-99	99.5
OTU_55	H10_74807|F|ITS2	LR989327	GTACTCTCACACTTCCGATCTTGCATTGGGAGCGGTGGACTTGGGTTTGCTGCTTTACCGTAGCTTACCTCAAATGGGTTAGTGCAGCTCTTGGTTGGACATAGTACGGCGTGATAAGTATCTTCGCTGGTGCCTCGCAAGAGGGTGGCCGATCGGGATGTTGTGCTCCAAACCGTCTTCGGACAATCTCTGACA	Fungi	Basidiomycota	Agaricomycetes	Sebacinales	Sebacinaceae	Sebacina	/sebacina	KX510022|k__Fungi;p__Basidiomycota;c__Agaricomycetes;o__Sebacinales;f__Sebacinaceae;g__Sebacina;s__Sebacina_sp|SH1215592.08FU	98	6e-97	100
OTU_56	H10_76709|F|ITS2	LR989328	ACACCTCAACTCTCATGGTTTGCCATGATGAGCTTGGACTTTGGAGGTCTTGCTGGCCTGTGGCCGGCTCCTCTCAAATGGATCAGCTTGCCAGTGTTTGGTGGCATCATGGGTGTGATAACTATCTACGCCTGTGGTTTTCTACCAGATAACCTTCAGTGATGGAGGTACGCTGGAGCTCATAAATGTCTCTCCTCAGTGAAGACAGCTTTTTGAAC	Fungi	Basidiomycota	Agaricomycetes	Thelephorales	Thelephoraceae	Tomentella	/tomentella-thelephora	MF352800|k__Fungi;p__Basidiomycota;c__Agaricomycetes;o__Thelephorales;f__Thelephoraceae;g__Tomentella;s__Tomentella_sp|SH1502197.08FU	100	3e-106	98.62
OTU_57	H10_77530|F|ITS2	LR989329	GTACTCTCACACTTCCAATTCTTTGGATTGGGAGCGGTGGACTTGGGCGCTGCTGCTTTACTGTGGCTCACCTCAAATGCATTAGTGCAACCCTTGGTTAGACATAGTACGGCGTGATAAGTGTCTTCGCTGGCGCCTCACTTTTAGAGGGTGGCTGATCAGGGGCTCTGTGCTTCAAACCGTCTTTGGACAATGGCTGACA	Fungi	Basidiomycota	Agaricomycetes	Sebacinales	Sebacinaceae	Sebacina	/sebacina	KC965251|k__Fungi;p__Basidiomycota;c__Agaricomycetes;o__Sebacinales;f__Sebacinaceae;g__Sebacina;s__Sebacina_sp|SH1561858.08FU	100	1e-98	99.01
OTU_58	H10_79578|F|ITS2	LR989330	GAATCAACTCACGCACTTTTGCGTGGTCGTGGAGGAAGAGTCCGTCTTGCTGCGGTCTCCCCCCGAAAATCAACGGCGGAAAGTCACTGGCGCCTGGCGTAGTAGTATTGTTCGCCGTTCAACCAGTGTCGTTCCTGCCGGCAAACCCCCCACAGTTCTCTT	Fungi	Ascomycota	Pezizomycetes	Pezizales	Pyronemataceae	Geopora	/geopora	JX630440|k__Fungi;p__Ascomycota;c__Pezizomycetes;o__Pezizales;f__Pyronemataceae;g__Geopora;s__Geopora_sp|SH1637499.08FU	100	1e-77	98.78
OTU_59	H10_80807|F|ITS2	LR989331	AAACCCCTCAAGCTCAGCTTGGTGTTGGGGCCTGCCGCCTGGCAGCCCTTAAAATCAGTGGCGGTGCCATCTGGCTCTAAGCGTAGTAATTCTTCTCGCTATGGAGTCCCGGTGAATGCTTGCCATCAACCCCCAATTTTCTAT	Fungi	Ascomycota	Leotiomycetes	Helotiales	_	_	/helotiales1	GU083117|k__Fungi;p__Ascomycota;c__Leotiomycetes;o__Helotiales;f__unidentified;g__unidentified;s__Helotiales_sp|SH1564475.08FU	100	5e-67	98.61
OTU_60	H10_82852|F|ITS2	LR989332	AATACCACTCAAGCTTTTCTGCTTGGTCATGGAAGAAGAGTATGCTTGCATCCTCTCTTCTGAAATCGAATGGCGGACTGCCTCATGTGCCTCGCGTAGTAAGTTCATCTTTTCGCTTGGAGTGTGAGATAGTCTCGCCATTAACCCCCAATTTTCTAT	Fungi	Ascomycota	Pezizomycetes	Pezizales	Pyronemataceae	Wilcoxina	/wilcoxina	KY322526|k__Fungi;p__Ascomycota;c__Pezizomycetes;o__Pezizales;f__Pyronemataceae;g__Wilcoxina;s__Wilcoxina_rehmii|SH1557656.08FU	94	2e-70	98.67
OTU_61	H10_86307|F|ITS2	LR989333	AATACCTCTCAAGCAGATTTGCTTGGTCATGGAAGAAGAGTATGCTTGCATCCTCTCTTCTGAAATCGAATGGCGGACTGCCTCATGTGCCTCGCGTAGTAAGTTCATCTTTTCGCTTGGAGTGTGAGATAGTCTCGCCATCAACCCCCATACTTCTAA	Fungi	Ascomycota	Pezizomycetes	Pezizales	Pyronemataceae	Wilcoxina	/wilcoxina	KY322526|k__Fungi;p__Ascomycota;c__Pezizomycetes;o__Pezizales;f__Pyronemataceae;g__Wilcoxina;s__Wilcoxina_rehmii|SH1557656.08FU	100	2e-70	96.86
OTU_62	H10_87411|F|ITS2	LR989334	ATATCTCAACCACATATTTTGATGTGTGGCTTGGACTTGGAGGAAACGTGCAGGCTCTGACTCTTGTAGTCTGCTCCTCTGAAAAACATAAGCGGTACCTATATTGGGACTTTGGCTAGGTGTGATACACATCTGCATCTAATCGAGGTTAGCCCGTTGGTCATGCTGCTGATCATTACAACTTGATGAACTTGA	Fungi	Basidiomycota	Agaricomycetes	Agaricales	Inocybaceae	Inocybe	/inocybe	MH734508|k__Fungi;p__Basidiomycota;c__Agaricomycetes;o__Agaricales;f__Inocybaceae;g__Inocybe;s__Inocybe_bongardii|SH1554217.08FU	100	1e-98	100
OTU_63	H10_99775|F|ITS2	LR989335	AAAACCACTCAAGCACCTGTGCTTGGTCATGGAAGAAGAGTATGCTTGCATCCTCTCTTCTGAAATCGAATGGCGGACTGCCTCATGTGCCTCGCGTAGTAAGTTCATCTTTTCGCTTGGAGTGTGAGATAGTCTCGCCATCAACCCCCATACTTCTAA	Fungi	Ascomycota	Pezizomycetes	Pezizales	Pyronemataceae	Wilcoxina	/wilcoxina	KY322526|k__Fungi;p__Ascomycota;c__Pezizomycetes;o__Pezizales;f__Pyronemataceae;g__Wilcoxina;s__Wilcoxina_rehmii|SH1557656.08FU	100	5e-72	97.5
OTU_64	H11_132009|F|ITS2	LR989336	AGAGGATATTTCAAGCTCTTTTTTGCTTGGTTCTGAAGGTTGAGTGTTGCCCTTGTACTCATTCACCTTTGAAATTTACAGGCGGACTGCTTCGTGTTCCTTTTGGCGTTATAGGATAACTCTTTCGCTTGGACTCGGTGGCCTGTCCTGCCCCAAAACCCCCAACTATTTTGA	Fungi	Ascomycota	Pezizomycetes	Pezizales	Pyronemataceae	Otidea	/otidea	KU987010|k__Fungi;p__Ascomycota;c__Pezizomycetes;o__Pezizales;f__Pyronemataceae;g__Otidea;s__Otidea_olivaceobrunnea|SH1614363.08FU	100	3e-85	99.43
OTU_65	H11_151998|F|ITS2	LR989337	AATTCTCAACCATTATCAACTTTTGCTGATAATGGCTTGGATGTGGGGGTCTATTTTGCTGGCTTCTCAGATAGTCAGCTCCCCTTAAATGCATTAGCCGGTGCCCCGCGTGGACTGTCTATTGGTGTGATAATTATCTACGCTATAGACATCTGCAATCATATGGGTTTGCGCTGCTTCTAACAGTCTGTTGATTCAGACAATACATGACA	Fungi	Basidiomycota	Agaricomycetes	Agaricales	Hymenogastraceae	Hebeloma	/hebeloma-alnicola	MH795032|k__Fungi;p__Basidiomycota;c__Agaricomycetes;o__Agaricales;f__Hymenogastraceae;g__Hebeloma;s__Hebeloma_sp|SH1563966.08FU	100	5e-108	100
OTU_66	H11_152085|F|ITS2	LR989338	GTACTCTCACACTCCCGATCTTTGGATTGGGAGTGGTGGACTTGGGTGTTGCTGCTTCACCGTGGCTCACCTCAAATGGAGTAGTGCAACTCTTGGTTGGACATAGTACGGCGTGATAAGTGTCTTCGCCGGCACCTCACTAGAGGGTGGCTGATCAGGAGCTCTGTGCTTCAAACCGTCTTCGGACAACTACTGACA	Fungi	Basidiomycota	Agaricomycetes	Sebacinales	Sebacinaceae	Sebacina	/sebacina	AB506901|k__Fungi;p__Basidiomycota;c__Agaricomycetes;o__Sebacinales;f__Sebacinaceae;g__Sebacina;s__Sebacina_sp|SH1513281.08FU	100	1e-88	96.46
OTU_67	H11_152297|F|ITS2	LR989339	GTACTCTCACACTTCCGATCTTGCATTGGGAGCGGTGGACTTGGGTTTGCTGCTTTACCGTAGCTTACCTCAAATGGGTTAGTGCAGCTCTTGGTTGGACATAGTACGGCGTGATAAGTATCTTCGCCGGCACCTCACTAGAGGGTGGCTGATCAGGAGCTCTGTGCTTCAAACCGTCTTCGGACAACATCTGACA	Fungi	Basidiomycota	Agaricomycetes	Sebacinales	Sebacinaceae	Sebacina	/sebacina	KX619533|k__Fungi;p__Basidiomycota;c__Agaricomycetes;o__Sebacinales;f__Sebacinaceae;g__Sebacina;s__Sebacina_sp|SH1615390.08FU	100	9e-76	92.89
OTU_68	H11_152891|F|ITS2	LR989340	ACACCTCAACTCTCATGGTTTCCCATGATGAGCTTGGACTTGGGAGCTTTGTTGGCCCGTGGTCAGCTCTCCTCAAATGAATTAGCTTGCCGGTGTTTGGCAGCGCCATGGGTGTGATAACTTATCTACGCTTGTGACCGCCTGCTAGGTTTCCTCTGATCGCAGAGGTTCGCCGGAGCTTATAAACGTCTCTCCTCAGCAGAGACAGCTGTTTGAA	Fungi	Basidiomycota	Agaricomycetes	Thelephorales	Thelephoraceae	_	/tomentella-thelephora	JX630620|k__Fungi;p__Basidiomycota;c__Agaricomycetes;o__Thelephorales;f__Thelephoraceae;g__unidentified;s__Thelephoraceae_sp|SH1502794.08FU	100	9e-111	100
OTU_69	H11_156944|F|ITS2	LR989341	TACTCTCACACTCTCTCTGATTATTTTATTAGAGCGAGCGGTGGACTTGGATGCTGCCTGGAACTTACTGTCAGGCTCATCTCAAATGAGTTAGTACGACTGCTAGTTAAACATAGTACGGCGTGATAACATAACCCTCGCTGTTTTACGTCTGATTAGGAGCCTGTGCTTCCAACCGTCCTCGGACAATGACTGATA	Fungi	Basidiomycota	Agaricomycetes	Sebacinales	Sebacinaceae	Helvellosebacina	/sebacina	UDB013037|k__Fungi;p__Basidiomycota;c__Agaricomycetes;o__Sebacinales;f__Sebacinaceae;g__Helvellosebacina;s__Helvellosebacina_sp|SH1180454.08FU	100	2e-97	99
OTU_70	H11_159123|F|ITS2	LR989342	GTACTCTCACACTCTCTGATCCGTTTGGATTTGGGGAGCGGTGGACTTGGGTGTTTGCTGCTTTCCTTGTGGCTCACCTGAAATGCGTTAGTGCAACTCTTGGTTGGACATAGTACGGCGTGATAAGTGTCTTCGCCGGCACCTCGCAAGAGGGTGGCCGATCGGGAGCTCTGTGCTTTCAAACCGTCCTCGGACAATCTCTGACA	Fungi	Basidiomycota	Agaricomycetes	Sebacinales	Sebacinaceae	Sebacina	/sebacina	FJ455033|k__Fungi;p__Basidiomycota;c__Agaricomycetes;o__Sebacinales;f__Sebacinaceae;g__Sebacina;s__Sebacina_sp|SH1183661.08FU	100	2e-101	99.03
OTU_71	H11_165148|F|ITS2	LR989343	GTACTCTCACACTTCCGATCTTTGGATTGGGAGCGGTGGACTTGGGTGTTGCTGCTTTACTGTGGCTCGCCTCAAATGGAGTAGTGCAACTCTTGGTTGGACATAGTACGGCGTGATAAGTGTCTTCGCTGGTGCCTCGCAAGAGGGTGGCCGATCGGGATGTTGTGCTCCAAACCGTCTTCGGACAATCTCTGACA	Fungi	Basidiomycota	Agaricomycetes	Sebacinales	Sebacinaceae	Sebacina	/sebacina	KX510022|k__Fungi;p__Basidiomycota;c__Agaricomycetes;o__Sebacinales;f__Sebacinaceae;g__Sebacina;s__Sebacina_sp|SH1215592.08FU	98	4e-79	94.33
OTU_72	H16_199142|F|ITS2	LR989344	ATACTCTCACACTCTCTAATTAGTTTTAGGGAGCGGTGGACTTGGGTGTTGCCTGGTAGTTTACTGTCAGGCTCATCTCAAATGGATTAGTGCAAAGTCCTAGTTAAACATAACAGCGTGACAAGTAACCCCCTTATGCTGTTTTCTGTGTAATTAGGGTGCTCTGTGCTTTTTATTGTCTTAGGACAATATTTAGGA	Fungi	Basidiomycota	Agaricomycetes	Sebacinales	Sebacinaceae	Helvellosebacina	/sebacina	HF674646|k__Fungi;p__Basidiomycota;c__Agaricomycetes;o__Sebacinales;f__Sebacinaceae;g__Helvellosebacina;s__Helvellosebacina_sp|SH1515899.08FU	97	3e-65	90.63
OTU_73	H16_199247|F|ITS2	LR989345	CTATACCTCAAGCCCGGCTTGTGTGATGGACTCACTGTCTTATTGGACAGTAGCCCCAAAGGCAGTGGCAGGGTCGCAGTCCGGTCTTTTAAATGCGTATGGGGCATTGTCACCCGCTTGAAAGCTGGCCGACCCTTTAAGCCTATTGTGAGAGCAATCCACAATTTTTCTTTCTT	Fungi	Ascomycota	Eurotiomycetes	Eurotiales	Elaphomycetaceae	Elaphomyces	/elaphomyces	UDB026115|k__Fungi;p__Ascomycota;c__Eurotiomycetes;o__Eurotiales;f__Elaphomycetaceae;g__Elaphomyces;s__Elaphomyces_sp|SH1564351.08FU	98	2e-82	98.84
OTU_74	H16_200957|F|ITS2	LR989346	ACACCCTCAACTCTCATGGTCTTCCATGATGAGCTTGGACTTTGGGGGTTTTGCTGGCATAACCGTCGGCTCCTCTCAAATTAATCAGCTTTCCAGTGTTTGGTGTGGCGTCACAGGTGTGATAACTATCTACGCTTGTGGTCTCCCGCCAGTTACCTTCAGTGATGGAGGTTCGCTGGAGCTCACAGACGTCCTCTCCTCAGGGAGGACAGCTTTTGAAC	Fungi	Basidiomycota	Agaricomycetes	Thelephorales	Thelephoraceae	Tomentella	/tomentella-thelephora	HQ331001|k__Fungi;p__Basidiomycota;c__Agaricomycetes;o__Thelephorales;f__Thelephoraceae;g__Tomentella;s__Tomentella_sp|SH1502640.08FU	100	2e-83	92.34
OTU_75	H16_200967|F|ITS2	LR989347	CACACCTTATCACACTATTTGTGGTGTTGGCAGGAGTGAATTGTTAGCCTATGAATATGAAAATATTGTAGCCGTTCACTATGCTAAAAGCTACGGGAAGGTTACCAGGCATGAACGACGGACTTTGTAAATGGTTGTAAGACCTGTATCAGTCACAAGTCATGTCTGGTCCTCGGACCTTAAGGACCCCCATCCTAGATGAACCATG	Fungi	Ascomycota	Pezizomycetes	Pezizales	Tuberaceae	_	/tuber-helvella	LC415747|k__Fungi;p__Ascomycota;c__Pezizomycetes;o__Pezizales;f__Tuberaceae;g__Tuber;s__Tuber_indicum|SH1563426.08FU	100	3e-55	86.06
OTU_76	H16_201001|F|ITS2	LR989348	GTACTCTCACACTCTCCAATTCGGATTCGGATTGGGGAGCGGTGGACTTGGGTGTTGCTGCTTTACTGTGGCTCACCTCAAATGCGTTAGTGCAACTCCTGGTTGGACATAGTACGGCGTGATAAGTATCTTCGCCGGCGCCTCAGAAGAGGGTGGCTAATCGGGAGCTCTGTGCTGCAAACCGTCTTTGGACAATCTCTGACA	Fungi	Basidiomycota	Agaricomycetes	Sebacinales	Sebacinaceae	Sebacina	/sebacina	JQ347200|k__Fungi;p__Basidiomycota;c__Agaricomycetes;o__Sebacinales;f__Sebacinaceae;g__Sebacina;s__Sebacina_sp|SH1615389.08FU	100	7e-97	98.04
OTU_77	H16_201386|F|ITS2	LR989349	AATTCTCAACTGCCCCCAGGCTTTGTGGCCTGCGGGTGAAGTTGGACTTGGAGGCATGCTGGCGCGCATGAATGGGCTTTGTGCCCTGCTGTGCTTGTCGGCTCCTCTTGAATGCATGAGCTTTCCAATCCTTGGCAAAGTATCGTCGATGTGATAATTATCTGCGTCGCCCGAGAAAGCCTAAAAGGGGAAATCTTTGATCACGTTGGGTTGACCCACGTTTGACAA	Fungi	Basidiomycota	Agaricomycetes	Thelephorales	Thelephoraceae	Tomentellopsis	/tomentellopsis	JQ711898|k__Fungi;p__Basidiomycota;c__Agaricomycetes;o__Thelephorales;f__Thelephoraceae;g__Tomentellopsis;s__Tomentellopsis_submollis|SH1518340.08FU	100	2e-113	99.12
OTU_78	H16_201494|F|ITS2	LR989350	ACAACCCCATCACAAAGAGTGTGGTATTGGCAGAAGTGGGTAGGGCCAGCAATGCTGGCCCCACTCTGCTGGAATGAATAGGCCGGAAATGTAGACCATGGTAATAGACTTTCAGAGTATTTTAAGATGCTAAATTAGTTTGTAGACTGGTCAGAATCCAGGCCATTGGACCCCCATTCTGTGTAAAGCAGTAA	Fungi	Ascomycota	Pezizomycetes	Pezizales	Tuberaceae	Tuber	/tuber-helvella	KC517480|k__Fungi;p__Ascomycota;c__Pezizomycetes;o__Pezizales;f__Tuberaceae;g__Tuber;s__Tuber_bomiense|SH1648391.08FU	100	5e-88	96.91
OTU_79	H16_201740|F|ITS2	LR989351	AGTTCTCAACCATACCTCGGTGTGGCTTGGATCTGGGGGGTTTTGCAGGCTTCAAGGAAAGTCGGCTCCCCTGAAAAGCATTAGCGGTGTCCGAGTACCTTTGGTGTGATAACTATCTATGCCTTGGTGTATACGATGCATGCTGCTTCTGAACTTGCGTCTTGCGCATTTTGTTGACAT	Fungi	Basidiomycota	Agaricomycetes	Agaricales	Inocybaceae	Inocybe	/inocybe	UDB026290|k__Fungi;p__Basidiomycota;c__Agaricomycetes;o__Agaricales;f__Inocybaceae;g__Inocybe;s__Inocybe_sp|SH1628291.08FU	99	5e-83	97.77
OTU_80	H16_202289|F|ITS2	LR989352	ACACCTCAACTCTTCATGGTTTTCCTTGATGAGCTTGGACTTTGGGGGTCTTGCTGGCCTGTGGGTCGGCTCCCCTCAAATGAATCAGCTTGCCAGTGTTTTGGTGGCATCACAGGTGTGATAACTATCTATACTTGTGGTTTTCCACCAAGTAACCTTCAGCAATGGGGGTTCGCTGGAGCTCACAAACGTCTCTCATCAGTGGGGGACAGCCCTTTGAAC	Fungi	Basidiomycota	Agaricomycetes	Thelephorales	Thelephoraceae	Tomentella	/tomentella-thelephora	KT353056|k__Fungi;p__Basidiomycota;c__Agaricomycetes;o__Thelephorales;f__Thelephoraceae;g__Tomentella;s__Tomentella_sp|SH1502782.08FU	100	2e-113	100
OTU_81	H16_202956|F|ITS2	LR989353	CAACCCCTCAAGCTCAGCTTGGTGTTGGGGCCTGCCGCGCTGGCAGCCCTTAAAATCAGTGGCGGTGCCACCTGGCTCTAAGCGTAGTAACTTTTCTCGCTACAGTGTCCTGGTGAGCGCTTGCCATAACCTATATTTTCTAT	Fungi	Ascomycota	Leotiomycetes	Helotiales	_	_	/helotiales1	AY969797|k__Fungi;p__Ascomycota;c__Leotiomycetes;o__Helotiales;f__unidentified;g__unidentified;s__Helotiales_sp|SH1564497.08FU	100	1e-58	95.17
OTU_82	H16_203868|F|ITS2	LR989354	ACACCTCAACTCTTTATGGTTTTCCATGATGAGCTTGGACTTTGGGGGTTTTGCTGGCCTACAGGTCAGCTCCTCTAAAATAAATCAGCTTGCCAGTGTTTGGTGGGTATCATGGGTGTGATAACTATCTACGCTCGTGGTTTTCCACCAGATAACCTTCAGCAGTGGAGGTTCGCTGGAGCTCATAGATGTCTCTCCTCAGTGAGGACAGCCCCTTTGAAT	Fungi	Basidiomycota	Agaricomycetes	Thelephorales	Thelephoraceae	Tomentella	/tomentella-thelephora	UDB034319|k__Fungi;p__Basidiomycota;c__Agaricomycetes;o__Thelephorales;f__Thelephoraceae;g__Tomentella;s__Tomentella_sp|SH1528462.08FU	100	7e-102	96.86
OTU_83	H16_208673|F|ITS2	LR989355	AATTCTCAACCCCTCTCGATTTGCTTCGAGTGGGGCTTGGATAGTGGGGGCTGCCGGAGACCTGGAATTCATTCTGGGACTCGGGCTCCTCTGAAATGCATTGGCTTGCGGTCGACTTTCGACTTTGCGCGACAAAGCTTTCGGCGTGATAATGATCGCCGTTCGCTGAAGCGCATGAACGAATGGTCCCGTGCCTCTAATCAGTCGACGCCTTCTGGGCGTCTTCCTTATAGAC	Fungi	Basidiomycota	Agaricomycetes	Boletales	Suillaceae	Suillus	/suillus-rhizopogon	KU663194|k__Fungi;p__Basidiomycota;c__Agaricomycetes;o__Boletales;f__Suillaceae;g__Suillus;s__Suillus_americanus|SH1555174.08FU	100	2e-117	99.15
OTU_84	H3_291037|F|ITS2	LR989356	ACACCTCAACTCTCGTGGTCCGCCATGATGAGCTTGGACTTTGGGGGTCTTGCCGGCCTAGTGTCGGCTCCTCTCAAATGGATCAGCTTGCCAGTGTTTGGTGGCGTCACAGGTGTGATAACTATCTACGCTTGTGGTCCCCTGCCATGCAACCTTCAGCAATGGAGGTTCGCTGGAGCTCACAGATGTCTCTCCTCGGCGAGGACAGCTTTTTGAAC	Fungi	Basidiomycota	Agaricomycetes	Thelephorales	Thelephoraceae	Tomentella	/tomentella-thelephora	KU924975|k__Fungi;p__Basidiomycota;c__Agaricomycetes;o__Thelephorales;f__Thelephoraceae;g__Tomentella;s__Tomentella_sp|SH1502338.08FU	100	3e-111	100
OTU_85	H3_313841|F|ITS2	LR989357	TGAACTCTCAAAGCCCACATCAAGATGTGGCTTTGGACTTGGGGGCTTTTGCAGGCTTTTAATAAAAAGGCCTGCTCCCCTGAAATTCATTAGTGGTACCTGGAGTGGAAACCGCTAGGCGTTGATAACATTCATCTATGCCTTTGGTATGCCGCGCAAATGGGCTGCTTCGAAAACGCACATGCTCTTGACAA	Fungi	Basidiomycota	Agaricomycetes	Agaricales	Inocybaceae	Inocybe	/inocybe	MH734509|k__Fungi;p__Basidiomycota;c__Agaricomycetes;o__Agaricales;f__Inocybaceae;g__Inocybe;s__Inocybe_sp|SH1562255.08FU	100	8e-91	97.94
OTU_86	H5_214371|F|ITS2	LR989358	ACAACCCCATCACAAAGAGTGTGGTATTGGCAGAAGTGGGTAGGGCTAGCATTGCTGGCCCCACTCTGCTGGAATGAATAGGCCGGAAATGTAGACCATGGTAACAAACTTTCAGAGTATTTTAAGATGCTAAATTAGTTTGTAGGCCGGTCAGAATCCAGGCCATTGGACCCCCATTCTGTGTAAAGCAGTAA	Fungi	Ascomycota	Pezizomycetes	Pezizales	Tuberaceae	Tuber	/tuber-helvella	KC517480|k__Fungi;p__Ascomycota;c__Pezizomycetes;o__Pezizales;f__Tuberaceae;g__Tuber;s__Tuber_bomiense|SH1648391.08FU	100	1e-94	98.97
OTU_87	H5_215842|F|ITS2	LR989359	ACACCTCAACTCTTCATGGTTTTCCATGATGAGCTTGGACTTTGGGGGACTTGCTGGCCTACGGTCAGCTCCTCTAAAATAAATCAGCTTGCCAGTGTTTGGTGGGTATCGCAGGTGTGATAACTATCTACGCTTGTGGTTTTCCACCAAGTAACCTTCAGCAGTGGAGGTTCGCTGGAGCTCACAGATGTCTCTCCTCAGTGAGGACACAGCCCTTTGAAC	Fungi	Basidiomycota	Agaricomycetes	Thelephorales	Thelephoraceae	Tomentella	/tomentella-thelephora	GQ469532|k__Fungi;p__Basidiomycota;c__Agaricomycetes;o__Thelephorales;f__Thelephoraceae;g__Tomentella;s__Tomentella_sp|SH1502769.08FU	99	4e-109	99.1
OTU_88	K1_1845508|F|ITS2	LR989360	AATTCTCAACTGCCTTTTAGCATTTATGCTAAGGTGAAGTTGGAGTTGGAGGATAATTGCTGGCGCAGCTTAGGTTGCTTGTTGGCTCCTCTTGAATGGATGAGCTTTTCTGATAGATTATGGCTCAGTAACACTAATGTGATAATTATCTACGTTAGATGTGAAAGCTGTGAGTAGAGTGACTTCAATTATGGAGAAGCTCCTACAGAAAAGGTATGTCTTGGGGAACAAGACTTGAAATATAATGACAA	Fungi	Basidiomycota	Agaricomycetes	Thelephorales	Thelephoraceae	Pseudotomentella	/pseudotomentella	UDB007434|k__Fungi;p__Basidiomycota;c__Agaricomycetes;o__Thelephorales;f__Thelephoraceae;g__Pseudotomentella;s__Pseudotomentella_sp|SH1185304.08FU	100	1e-120	98.01
OTU_89	K1_1849998|F|ITS2	LR989361	AATTCTCAACCCCGATTGATTTGTTTCTATTCGGGTCTTGGACTTGGAGTGTGCTGGCGAAGGTCGGCTCCTCTCAAATGCATCAGCGGAATTCAACCTTTGGCTTCCAGACATCAGTGTGATAATGACGTTGCGCTGTCGTCCGACCCTCAAAGTCCGCTTACAATGGTCTTCGGACAAAACCTTGCATCAT	Fungi	Basidiomycota	Agaricomycetes	Atheliales	Atheliaceae	Piloderma	/piloderma	KM374356|k__Fungi;p__Basidiomycota;c__Agaricomycetes;o__Atheliales;f__Atheliaceae;g__Piloderma;s__Piloderma_sp|SH1544843.08FU	100	4e-89	97.42
OTU_90	K100_10849|F|ITS2	LR989362	TGACCAATCAAGCTCTGCTTGGCCTTGGGGCCCGCTGTACCGGCGGCCCTTAAAATCAGTGGCGGTGCCGTCTGGCTCTAAGCGTAGTAATACTTCTCGCTACAGGGTCCAGCCGTCCACCCGCCAGAACCCCCAACTTTCTTA	Fungi	Basidiomycota	Agaricomycetes	Boletales	Boletaceae	Tylopilus	/boletus	MK050550|k__Fungi;p__Basidiomycota;c__Agaricomycetes;o__Boletales;f__Boletaceae;g__Tylopilus;s__Tylopilus_felleus|SH1544240.08FU	100	2e-70	100
OTU_91	K100_11008|F|ITS2	LR989363	ACACCTCAACTCTTGTGGTTCGCCATGAAGAGCTTGGACTTGGGGGCTTGCTGGCGCACAGCCAGCTCCTCTCAAATGAATTAGCCTGCCAGTGTTTGGTGGCGTCACGGGTGTGATAACTATTTACGCTTGTGGTTGCCTGCCGGGTAACCTTCGGTGACGGAGGTTTGCTGGAGCTTATAAATGTCTTTCCTTGGTGAAGACAGCTTTTGAAC	Fungi	Basidiomycota	Agaricomycetes	Thelephorales	Thelephoraceae	Tomentella	/tomentella-thelephora	AB848636|k__Fungi;p__Basidiomycota;c__Agaricomycetes;o__Thelephorales;f__Thelephoraceae;g__Tomentella;s__Tomentella_sp|SH1502202.08FU	100	3e-101	97.69
OTU_92	K100_11580|F|ITS2	LR989364	ACACCTCAACTCTCATGGTCCGCCATGACGAGCTTGGACTTTGGGGGTCTTGCCGGCCTAGCGTCGGCTCCTCTCAAATGGATCAGCTTCCCAGTGTTTGGCGGCGTCACAGGTGTGATAACTATCTACGCTTGTGGTTCTCTGCCATTAACCTTCAGCGATGGAGGTTCGCTGGAGCTCACAGATGTCTCTCCTTGAGGAGGACAGCTTTTTGAAC	Fungi	Basidiomycota	Agaricomycetes	Thelephorales	Thelephoraceae	Tomentella	/tomentella-thelephora	KC966112|k__Fungi;p__Basidiomycota;c__Agaricomycetes;o__Thelephorales;f__Thelephoraceae;g__Tomentella;s__Tomentella_sp|SH1502237.08FU	99	6e-98	96.76
OTU_93	K100_11921|F|ITS2	LR989365	ACACCTCAACTCTCGTGGTTTGCTACGATGAGCTTGGACTTTGGGGGTCTTGCTGGCCTGTGGTCGGCTCCTCTCAAATGAATCAGCTTCCCAGTGTTTGGTGGCGTCGCAGGTGTGATAACTATCTACGCTTGTGGTTTTCCACCAGATAACCTTCAGTGATGGAGGTTCGCTGGGGCTCATAAACGTCTTTCCTCAGTGAAGACAGCTTTTTGAAC	Fungi	Basidiomycota	Agaricomycetes	Thelephorales	Thelephoraceae	_	/tomentella-thelephora	EF218826|k__Fungi;p__Basidiomycota;c__Agaricomycetes;o__Thelephorales;f__Thelephoraceae;g__unidentified;s__Thelephoraceae_sp|SH1502204.08FU	100	3e-111	100
OTU_94	K100_12199|F|ITS2	LR989366	TACTCTCACACTCTCAAATTAGAGAGCGGTGGACTTGGATGTTGCCTGGTACTTGCTGTCAGGCTCGTCTAAAATGAGTTAGTACGACTCCTAGTTAAACATAGTACGGCGTTATAACTAAACCCTCGCTGTTTTCTGTCTGATTAGGAGCTCTGTGCTTCCAACCGTCTTCGGACAATATTTGATA	Fungi	Basidiomycota	Agaricomycetes	Sebacinales	Sebacinaceae	Helvellosebacina	/sebacina	JX625329|k__Fungi;p__Basidiomycota;c__Agaricomycetes;o__Sebacinales;f__Sebacinaceae;g__Helvellosebacina;s__Helvellosebacina_sp|SH1556814.08FU	100	4e-94	100
OTU_95	K100_1385|F|ITS2	LR989367	AATTCTCAAACTCTGATTGATTTTGTTTTTGATCAGAGCTTTGGATTTGGAGCGTGCTGGCGTCAGTCGGCTCCTCTTGAATGCATCAGCGGAATCCCCATTCATTTCGGACGTCAGTGTGATAATCATGTTGCGCTGTCTCTTGCCGATCTTGAAAGCCCGCTCACAATGGTCTTCGGACAAACCTCACATATCAA	Fungi	Basidiomycota	Agaricomycetes	Atheliales	Atheliaceae	Piloderma	/piloderma	KM576315|k__Fungi;p__Basidiomycota;c__Agaricomycetes;o__Atheliales;f__Atheliaceae;g__Piloderma;s__Piloderma_sp|SH1544819.08FU	100	1e-99	100
OTU_96	K100_1400|F|ITS2	LR989368	ACACCTCAACTCTTTATGGTCTTCCATGATGAGCTTGGACTTTGGGGGGTTTTGCTGGCCTGCAGTCAGCTCCTCTAAAATGAATCAGCTTGCCGGTGTTTGGTGGGTATCATGGGTGTGATAACTATCTACGCTCGTGGTTTTCCACCAGGTAACCTTCAGCAGTGGAGGTTCACTGGAAGCTCATAGATGTCTCTCCTCAGTGAGGACAGCCCTTTGAAT	Fungi	Basidiomycota	Agaricomycetes	Thelephorales	Thelephoraceae	Tomentella	/tomentella-thelephora	UDB034319|k__Fungi;p__Basidiomycota;c__Agaricomycetes;o__Thelephorales;f__Thelephoraceae;g__Tomentella;s__Tomentella_sp|SH1528462.08FU	100	3e-105	97.75
OTU_97	K100_14053|F|ITS2	LR989369	AATTCTCAACTGCCTTTTAGCATTTATGTTAAGGGTGAAGTTGGAGTTGGAGGATAATTGCTGGCGCAACTGAGGTTGCTTGTTGGCTCCTCTTGAATGAATGAGTTTTTCTGATGGATCATAGCTCAGTAACACTAATGTGATAATTATCTACGTTAGATGTGAAGAGGCTCCTACAGAAAAGGTGTATCTTGGGGATAACAAACCCTTGACTTTGACAA	Fungi	Basidiomycota	Agaricomycetes	Thelephorales	Thelephoraceae	Pseudotomentella	/pseudotomentella	MK290700|k__Fungi;p__Basidiomycota;c__Agaricomycetes;o__Thelephorales;f__Thelephoraceae;g__Pseudotomentella;s__Pseudotomentella_umbrina|SH1564287.08FU	100	6e-113	100
OTU_98	K100_1598|F|ITS2	LR989370	AATCATCAACCCCACCGATTTGTTTCGGCTTGGGGCTTGGACTTGGAGCGTGCTGGCGAAGGTCGGCTCCTCTTTAAATGCATCAGCGGAAGAACGCATCTTTTTTCCCTTCAGCGTGATAATCCTGTTGCGCTGTGTGTGGGTCAAAGGTGTTCCGCTTATAATCGTCCTTCGGACAAACGAACCCATCTAT	Fungi	Basidiomycota	Agaricomycetes	Atheliales	Atheliaceae	Amphinema	/amphinema-tylospora	AB669637|k__Fungi;p__Basidiomycota;c__Agaricomycetes;o__Atheliales;f__Atheliaceae;g__Amphinema;s__Amphinema_sp|SH1648326.08FU	100	2e-97	100
OTU_99	K100_16242|F|ITS2	LR989371	AATCCTCAAAAACCCTTTTCCTGTCAGGAATGGGATTTTTGGACTTGGAGGTTCAATGCTTGCCTTTCACTTTTGAAAGTGAGCTCCTCTCAAATGAATTAGTGGGGTCCGCTTTGCTGATCCTTAACGTGATAAGATGCTTCTACGTTTTGGATCTAGCACTGTCCCTTGGATGCCTGCTCCTAACTGTCCCACACGGACAATGATGGTGCTCTGGTCACCGCCATCTACATTGGCGGGAGGCTGGACCCACAAAACGAAAA	Fungi	Basidiomycota	Agaricomycetes	Russulales	Russulaceae	Russula	/russula-lactarius	UDB036935|k__Fungi;p__Basidiomycota;c__Agaricomycetes;o__Russulales;f__Russulaceae;g__Russula;s__Russula_paludosa|SH1538841.08FU	100	3e-136	100
OTU_100	K100_2080|F|ITS2	LR989372	ATGTCTCAACCACACCGTGAGGTGTGGCTTGGATTTGAGGGTTACAGGCCTAGTCTGCTCCCCTGAAATACATGAGTGGTAACGACCTCTCCATTAAGATGTGATACATATCTGCATCTGGTCGAGGGTTCTGCTGCTATATAAGAGTTGGATTTGGTAA	Fungi	Basidiomycota	Agaricomycetes	Agaricales	Inocybaceae	Inocybe	/inocybe	MN388804|k__Fungi;p__Basidiomycota;c__Agaricomycetes;o__Agaricales;f__Inocybaceae;g__Inocybe;s__Inocybe_sp|SH1553917.08FU	100	7e-76	98.75
OTU_101	K100_214|F|ITS2	LR989373	AATTCTCAAAAGCCCTTCCTTTGGTGGAGAGGATTTTGGACTTGGAGGTCATTTGCTGGTTTCACCTTGAAGCGAGCTCCTCCCAAATGGATTAGTGGGGTCTGCTTTGCCGATCCTTGACGTGATAATATGTTTCTACGTCTCGGGTTTCTGCACTGTACCTCTGCTTCTAACCGTCTCATTGACAACGATGGTGTTCCGGTCACCGCCGATTCATCGGTGGGAGGCTCGACCCACAAAAACGA	Fungi	Basidiomycota	Agaricomycetes	Russulales	Russulaceae	Russula	/russula-lactarius	UDB034306|k__Fungi;p__Basidiomycota;c__Agaricomycetes;o__Russulales;f__Russulaceae;g__Russula;s__Russula_sp|SH1509018.08FU	100	3e-126	100
OTU_102	K100_2441|F|ITS2	LR989374	ATATATCAACCTTCTTTGGTTGGATGTGGGTTTGCTGGCCTCCCCGAGGTCAGCTCCCCTTAAATGCATTAGCGGACAACATTTTGCCAACTGTTCATTGGTGTGATAATTATCTACGCTATTGACGTGAAGCAATGTTCAGCTTCTAACAGTCCATTGACTTGGACAAATTTACTTTTATTA	Fungi	Basidiomycota	Agaricomycetes	Agaricales	Cortinariaceae	Cortinarius	/cortinarius	MK512081|k__Fungi;p__Basidiomycota;c__Agaricomycetes;o__Agaricales;f__Cortinariaceae;g__Cortinarius;s__Cortinarius_sp|SH1141752.08FU	100	6e-92	100
OTU_103	K100_263|F|ITS2	LR989375	AAAATTCTCAAACCCACTTGACGTGGCTTTGGATGTGGGGGCTTTTGTTTGCAGGCTTTTCTTCTCAAGTCTGCTCCCCTGAAATGCATTAGTGGTGTCTGGAGTGGAAACCGCTAGGTGTGATAATTATCGTCTACGCCTTTGGGTATGCCACATGAAACAGATTGTGCTGCTTCCAACACAACCTTTATGACAA	Fungi	Basidiomycota	Agaricomycetes	Agaricales	Inocybaceae	Inocybe	/inocybe	JX630723|k__Fungi;p__Basidiomycota;c__Agaricomycetes;o__Agaricales;f__Inocybaceae;g__Inocybe;s__Inocybe_sp|SH1547270.08FU	100	4e-99	100
OTU_104	K100_3034|F|ITS2	LR989376	AATTCTCAACTATTATCAGCTTTTGTTGATAATGGCTTGGATATGGGGGTTTATTTTGCTGGCTTCTTCACAGATTGTCAGCTCCCCTTAAATGCATTAGCTGGTGCCCCGCGTGGACTGTCTATTGGTGTGATAATTATCTACGCCGTGGACATCTACAATCATATGGGTTTGCACTGCTTCCAACCGTCTGTTTATTCAGACAATACATGACA	Fungi	Basidiomycota	Agaricomycetes	Agaricales	Hymenogastraceae	Hebeloma	/hebeloma-alnicola	KY081721|k__Fungi;p__Basidiomycota;c__Agaricomycetes;o__Agaricales;f__Hymenogastraceae;g__Hebeloma;s__Hebeloma_dunense|SH1563787.08FU	100	5e-108	99.53
OTU_105	K100_327|F|ITS2	LR989377	AAATCATATCAAGCAATTTTGCATGGTCATGGAGGAAGAGTCCACCCGGTGTGGTCTCCCCGCCGAAATGCAACGGCGGAAAGTCTCTGATACTAGGCGTAGTAGTAACGTTCGCTTTGTATCCGCAGTCATTCCTGCCAGCGAAACCCCCACAATTCTCTT	Fungi	Ascomycota	Pezizomycetes	Pezizales	Pyronemataceae	Geopora	/geopora	JN558642|k__Fungi;p__Ascomycota;c__Pezizomycetes;o__Pezizales;f__Pyronemataceae;g__Geopora;s__Geopora_sp|SH1573079.08FU	100	2e-80	100
OTU_106	K100_3421|F|ITS2	LR989378	ACACCTCAACTCTCATGGTCCGCCATGATGAGCTTGGACTTTGGGGGCCTTGCCGGCCTACTGCCGGCTCCTCTCAAATGAATCAGCTTGCCAGTGTTTGGTGGCATCACAGGTGTGATAACTATCTACGCTTGTGGTCTGCCGCCAGGTAACCTCCAGTGATGGAGGTTCGCTGGAGCTCACAAATGTCTCTCCTCAGCGAGGACAGCTTCTTGAAC	Fungi	Basidiomycota	Agaricomycetes	Thelephorales	Thelephoraceae	Tomentella	/tomentella-thelephora	KC966038|k__Fungi;p__Basidiomycota;c__Agaricomycetes;o__Thelephorales;f__Thelephoraceae;g__Tomentella;s__Tomentella_sp|SH1140668.08FU	100	6e-108	99.08
OTU_107	K100_3499|F|ITS2	LR989379	TACTCTCACACTTCCGATCTTGCATTGGGAGCGGTGGACTTGGGTTTGCTGCCTTACCGTAGCTTACCTCAAATGTGTTAGTGCAACTCTTGGTTGGACATAGTACGGCGTGATAAGTATCTTCGCCGGTGCCTCGCAATTGCGAGGGTGGCCGATCGGGATGTTGTGCTCCAAACCGTCTTCGGACAATCTCTGACA	Fungi	Basidiomycota	Agaricomycetes	Sebacinales	Sebacinaceae	Sebacina	/sebacina	KU924633|k__Fungi;p__Basidiomycota;c__Agaricomycetes;o__Sebacinales;f__Sebacinaceae;g__Sebacina;s__Sebacina_sp|SH1615388.08FU	100	3e-100	100
OTU_108	K100_3830|F|ITS2	LR989380	AATTCTCAACTCCGATCGATTTGTTTCGACCTCGGAGCTTGGACTTTGGAGTGTGCTGGCGTCGGTCGGCTCCTCTCAAATGCATCAGCGGAATCTAACGTTTCGGACGTCAGTGTGATAATCACGTTGCGCTGTCAACCGATCCTGAAAGGCCCGCTCATAATGGTCTTCGGACAACTTCATATCAA	Fungi	Basidiomycota	Agaricomycetes	Atheliales	Atheliaceae	Piloderma	/piloderma	MH809947|k__Fungi;p__Basidiomycota;c__Agaricomycetes;o__Atheliales;f__Atheliaceae;g__Piloderma;s__Piloderma_bicolor|SH1544805.08FU	100	1e-94	100
OTU_109	K100_4029|F|ITS2	LR989381	AGACGATTTTCAAGCTCTTTTTGCTTGGTTCTGACGGTTGAGTGTTGCCCTTGTACTCATTCACCTTTGAAATTTACTGGCGGACTGCTTCGTGTTCCTTTTAGCGTTATAGGATAACTCTTTCGCTTGGACTCGGTGGCTCGTCCTGCCCCAAAACCCCCAACTATTTTGA	Fungi	Ascomycota	Pezizomycetes	Pezizales	Pyronemataceae	Otidea	/otidea	KM010095|k__Fungi;p__Ascomycota;c__Pezizomycetes;o__Pezizales;f__Pyronemataceae;g__Otidea;s__Otidea_mirabilis|SH1614359.08FU	100	3e-74	95.95
OTU_110	K100_557|F|ITS2	LR989382	AATCCTCAACCCCACCGATTTGTTTCGGGGGGATTGGACTTGGAGTGTGCTGGCGAAGGTCGGCTCCTCTTTAAATGCATCAGTGGAGAAGAAACTCGCCCCAGTGTGATAATCCTGTTGCGCTGTGGTGGGGTGAAAGTCCGCTTCCAACCGTCCTCCGGGACAAGACATCATCTCA	Fungi	Basidiomycota	Agaricomycetes	Atheliales	Atheliaceae	Amphinema	/amphinema-tylospora	UDB020319|k__Fungi;p__Basidiomycota;c__Agaricomycetes;o__Atheliales;f__Atheliaceae;g__Amphinema;s__Amphinema_sp|SH1648320.08FU	100	3e-89	100
OTU_111	K100_835|F|ITS2	LR989383	ACACCCTCAACCTTCTTGGTTTATCGACCGGGAAGGATTGGACTTTGGAGGTTTTTGTTGCTGGCCTCGTTTGAAGCCAGCTCCTCCTAAATGAATTAGTGGGGTCCGCCGTGCCGATCCTCGACGTGATAAGTACGCTTCTACGTCTTGGGGTTTCGCACCGTTCTCGCTTCCAACTTCGAGTTGTGACTCGACCTTATAAA	Fungi	Basidiomycota	Agaricomycetes	Russulales	Russulaceae	Russula	/russula-lactarius	MN177630|k__Fungi;p__Basidiomycota;c__Agaricomycetes;o__Russulales;f__Russulaceae;g__Russula;s__Russula_sp|SH1567119.08FU	100	5e-103	100
OTU_112	K100_8434|F|ITS2	LR989384	ACACCTCAACTCACATGGTTTGCCATGATGAGCTTGGACTTTGGGGGTCTTGCTGGCCTGCGGTCAGCTCCTCTCAAATGGATCAGCTTGCCAGTGTTCGGTGGCATCATGGGTGTGATAACTATCTACGCCTGTGGTTTTCTACTGGATAACCTTCAGTGATGGAGGTTCGCTGGAGCTCATAAATGTCTCTCCTCAGTGAAGACAGCTTTTTGAAC	Fungi	Basidiomycota	Agaricomycetes	Thelephorales	Thelephoraceae	Tomentella	/tomentella-thelephora	MF352800|k__Fungi;p__Basidiomycota;c__Agaricomycetes;o__Thelephorales;f__Thelephoraceae;g__Tomentella;s__Tomentella_sp|SH1502197.08FU	100	6e-98	96.33
OTU_113	K100_9133|F|ITS2	LR989385	AATTCTCAACCCCTCTCGATTTGCTTCGAGAGGGCGTTTGGATGGTGGGGGCTGCCGGAGACTTGGATTCGTCCAGGACTCGGGCTCTCCTGAAATGCATCGGCTTGCGGTCGACTTTCGACTTTGCATGACAAGGCCTTCGGCGTGATAATGATCGCCGTTAGCTGAAGTGCATGAATGAAGGTCCCGTGCCTCTAACGCGTCGACGCTTTTATCAGCGTCTTCCTTATTGAC	Fungi	Basidiomycota	Agaricomycetes	Boletales	Suillaceae	Fuscoboletinus	/suillus-rhizopogon	KT964689|k__Fungi;p__Basidiomycota;c__Agaricomycetes;o__Boletales;f__Suillaceae;g__Fuscoboletinus;s__Fuscoboletinus_spectabilis|SH1630060.08FU	100	2e-118	99.57
OTU_114	K111_100792|F|ITS2	LR989386	ATATATATATCAACCTTCTCTTGTTGGAGTGGTTTGGATGTGGGGGTTTGCTGGCCTCTTAAAAGGTTCAGCTCCCTTGAAATGCATTAGCAGAACGGACCTGTTCATTGGTGTGATAACTATCTACGCTATTGAATGTGAGGGGATGTTCAGCTTTCTAACTGTCCTTGGACAATTTATCATTTT	Fungi	Basidiomycota	Agaricomycetes	Agaricales	Cortinariaceae	Cortinarius	/cortinarius	UDB038286|k__Fungi;p__Basidiomycota;c__Agaricomycetes;o__Agaricales;f__Cortinariaceae;g__Cortinarius;s__Cortinarius_impennoides|SH1545227.08FU	100	1e-93	100
OTU_115	K111_100801|F|ITS2	LR989387	ATATAATCAACCTTCAACTTGTTTGAGTGGTTTGGATGTGGGGGTTTGCTGGCCTTTCAAAAGGTTTCAGCTCCTCTGAAATGCATTAGCAGAACAAACCTTGTTCATTGGTGTGATAACTATCTACGCTTATGAATGTGAGGGGCAGTTCAGCTTTCTAATCGTCTTTGGACAATTCATCATTA	Fungi	Basidiomycota	Agaricomycetes	Agaricales	Cortinariaceae	Cortinarius	/cortinarius	KU711841|k__Fungi;p__Basidiomycota;c__Agaricomycetes;o__Agaricales;f__Cortinariaceae;g__Cortinarius;s__Cortinarius_sp|SH1545229.08FU	100	5e-93	100
OTU_116	K111_101041|F|ITS2	LR989388	AAACCCTCTCAGCCTTTGCTCCTTTACTGTGAGCGGGGTTGGACTTGGACGTCTGCGGGCCGACAAGGCCCGCTCGTCTTTAAATGCATTAGCTGGTCCCTATGGTCAGGTCCAAGCGACGGTGTGATAACATAACGTTTAGTGCGCCGTTCGTCGCTGGCCGGGGGGTCGCTTACAGCCGTCTTTGGACAAGCCTTTCATGTC	Fungi	Basidiomycota	Agaricomycetes	Gomphales	Gautieriaceae	Gautieria	/ramaria-gautieria	AF377058|k__Fungi;p__Basidiomycota;c__Agaricomycetes;o__Gomphales;f__Gautieriaceae;g__Gautieria;s__Gautieria_magnicellaris|SH1148719.08FU	100	7e-82	93.33
OTU_117	K111_101372|F|ITS2	LR989389	AATTCTCAACCCCACCGATTTGCTTCGGGGGGATTGGACTTGGAGCGTGCTGGCGAAGGTCGGCTCCTCTTTAAATGCATCAGTGGAGAGAAACTCGCCCCAGTGTGATAATCCTGTTGCGCTGTGGTGGGTGAAAGTCTGCTTCCAACCGTCCTCCGGGACATACACCATCTCA	Fungi	Basidiomycota	Agaricomycetes	Atheliales	Atheliaceae	Amphinema	/amphinema-tylospora	UDB026405|k__Fungi;p__Basidiomycota;c__Agaricomycetes;o__Atheliales;f__Atheliaceae;g__Amphinema;s__Amphinema_sp|SH1648320.08FU	100	7e-86	99.43
OTU_118	K112_102370|F|ITS2	LR989390	TACTCTCACACTCTCTGATCTTTTTGGATTCAGGGAGCGGTGGACTTGGGTGTTTGCTGCTTACCTGCAGCTCACCTCAAATGCGTCAGTGCATCTCTTGGTTGGACATAGTACGGCGTGATAAGTATCTTCGCCGGCACCTCGCAAGAGGGTGGCCGATTGGGAGCTCTGTGCTTTCAAACCGTCTTCGGACAATTTCTGACA	Fungi	Basidiomycota	Agaricomycetes	Sebacinales	Sebacinaceae	Sebacina	/sebacina	HQ154281|k__Fungi;p__Basidiomycota;c__Agaricomycetes;o__Sebacinales;f__Sebacinaceae;g__Sebacina;s__Sebacina_sp|SH1561855.08FU	100	1e-103	100
OTU_119	K112_102476|F|ITS2	LR989391	AATACCTCTCAAGCAGATTTGCTTGGTCTTGGAAGATGAGTTTGCTTGCATTCTCCCTTCTGAAATTCAAAGGCGGATGATCTCATATCCCCAGGCGTAGTAAGATTATCTTTTCGCATGGTGTGTGTGATAGTCCAGCCGTCGACCCCAATTTTTTCAA	Fungi	Ascomycota	Pezizomycetes	Pezizales	Pyronemataceae	Trichophaea	/wilcoxina	GU181879|k__Fungi;p__Ascomycota;c__Pezizomycetes;o__Pezizales;f__Pyronemataceae;g__Trichophaea;s__Trichophaea_sp|SH1557659.08FU	100	1e-77	99.38
OTU_120	K112_107917|F|ITS2	LR989392	AATTATCAACTGTGCCAATTTGGTTACAGATTGGATGTGGGAGATTTTTTGCAGGCTTTTGATTTCTCTTTGAGAAAAACAAGGTCTGCTCTCCTGAAATGTATTAGCAGTGCCTTTGTTGGTTCATTAGGTGTGATAATTTATCTACATCTTCATATGGTACCTTCATTTGTAAAGGTCGTACTGCTTTCAATTGTCTTTGGACAAAGAAAACATATAATGTATGACAA	Fungi	Basidiomycota	Agaricomycetes	Agaricales	Inocybaceae	Inocybe	/inocybe	KJ810598|k__Fungi;p__Basidiomycota;c__Agaricomycetes;o__Agaricales;f__Inocybaceae;g__Inocybe;s__Inocybe_leucoblema|SH1527238.08FU	100	6e-113	98.7
OTU_121	K16_1139990|F|ITS2	LR989393	ACAACCAGTTCAACCCCTCTTAGAGAATATTTGGGGGATTGGTTATTGGTGAATGAGGGGATGCGTGCATCACGTTGAATCACCTCACCACCGAAATTCAGAGGCGGTTTGTCCCCACGTGTTTGTGGCGTTGTAAAGGCTTACCAGCACTATTCGCTCGCATCGTGGGTGCACTGCTTGCCATTGGAGAAATCCCCATTCATCAAA	Fungi	Ascomycota	Pezizomycetes	Pezizales	Pyronemataceae	Humaria	/genea-humaria	KT692924|k__Fungi;p__Ascomycota;c__Pezizomycetes;o__Pezizales;f__Pyronemataceae;g__Humaria;s__Humaria_hemisphaerica|SH1608583.08FU	100	3e-100	98.55
OTU_122	K16_1139995|F|ITS2	LR989394	CAAGCTCTCAACCGCAACCAATTCTTGGCTGTGGCTTGGATGTGGGGGGATTTCTTTTTGCAGGCCTGAATTTTTAAATGATGGTCTGCTCCCCTGAAACGCATTAGTGGTTTTTTACTTACTACTGTTGGGTGTGATAAATTATCTATGCCCCTCAGGTGATGCTGTGCCAAAAAACCGCTTCCAACAATTTATTATATCATGATGA	Fungi	Basidiomycota	Agaricomycetes	Agaricales	Inocybaceae	Inocybe	/inocybe	AM882919|k__Fungi;p__Basidiomycota;c__Agaricomycetes;o__Agaricales;f__Inocybaceae;g__Inocybe;s__Inocybe_langei|SH1553764.08FU	100	4e-104	99.52
OTU_123	K16_1150285|F|ITS2	LR989395	ACACCTCAACTCTCATGGTCCGCCATGATGAGCTTGGACTTTGGGGGCCTTGCCGGCCAAGTGTCGGCTCCTCTCAAATGGATCAGCTTGCCAGTGTTTGGTGGCGTCACAGGTGTGATAACTATCTACGCTTGTTGTTCTCTGCCATGTAACCTTCAGTGATGGAGGTTCGCTGGAGCTCACAGATGTCTCTCCCTGGGAGGACAGCTCTTTGAAC	Fungi	Basidiomycota	Agaricomycetes	Thelephorales	Thelephoraceae	Tomentella	/tomentella-thelephora	JX625349|k__Fungi;p__Basidiomycota;c__Agaricomycetes;o__Thelephorales;f__Thelephoraceae;g__Tomentella;s__Tomentella_sp|SH1502214.08FU	100	9e-111	100
OTU_124	K160_978056|F|ITS2	LR989396	GGACGAACCCCTCGCGCGAGTGAAAGCGCGGTCTTGGCGGCGGTGGCCATTGCGGGTAGGACGCGGCCACCGCGCTGGAATCCATGGGCGGACGCCTGCCGCGTTGCCGAGCGTGATATGACTCATGTGCGCCCGTGCGCGGCGAGGCTGCCGGCCCTTGCCCGTCCGTCGGGCGGGTGATAGCAGGACATC	Fungi	Ascomycota	Pezizomycetes	Pezizales	Helvellaceae	Helvella	/tuber-helvella	KC147670|k__Fungi;p__Ascomycota;c__Pezizomycetes;o__Pezizales;f__Helvellaceae;g__Helvella;s__Helvella_sp|SH1214827.08FU	100	1e-93	98.96
OTU_125	K161_1007252|F|ITS2	LR989397	TAACTTCTCAATCATGTCGAATTTATTTTTCGAGGTGGCTTGGATTGTGGGGGTTTGCGGGCTTCAATATGAAGTCGGCTCCTCTGAAATGCATTAGTGGTAATCTGAAGCAGAACTGCTACTATTAGGTGTGATAATTATCTATGCCTTTTTGGTATACTGCATGAAACAGATTGTGCTGCTTTCCAACTGTGCACCTTTCTCCTAGGGTGTGTTTTGACAA	Fungi	Basidiomycota	Agaricomycetes	Agaricales	Inocybaceae	Inocybe	/inocybe	JQ318613|k__Fungi;p__Basidiomycota;c__Agaricomycetes;o__Agaricales;f__Inocybaceae;g__Inocybe;s__Inocybe_sp|SH1634511.08FU	100	2e-112	99.55
OTU_126	K161_1008245|F|ITS2	LR989398	AATACACTCAAGCTCTTCTGCTTGGTCATGGAAGAAGAGTATGCTTGCATCCTCTCTTCTGAAATCGAATGGCGGACTGCCTCATGTGCCTCGCGTAGTAAGTTCATCTTTTCGCTTGGAGTGTGAGATAGTCTTGCCATCAACCCCCATACTTCTAA	Fungi	Ascomycota	Pezizomycetes	Pezizales	Pyronemataceae	Wilcoxina	/wilcoxina	KY322526|k__Fungi;p__Ascomycota;c__Pezizomycetes;o__Pezizales;f__Pyronemataceae;g__Wilcoxina;s__Wilcoxina_rehmii|SH1557656.08FU	100	9e-75	98.74
OTU_127	K162_1023467|F|ITS2	LR989399	CAAACCCGCTCATACATATTATATGGTATTGATGGAAGTGGACCGTGGTTAGTAATAATGTATCTGGATCACCCCATTGAAATGTATAGGCAGGACAGTAAACCTCTGCAATGGACTTAGTAACTGTTGTGAAAACATAGACCAGTCCTTTGCCTGGTTCCAGCCTGGCCTCCATGGACCTCTATCCAAGATAAACTCTG	Fungi	Ascomycota	Pezizomycetes	Pezizales	Tuberaceae	Tuber	/tuber-helvella	KX444345|k__Fungi;p__Ascomycota;c__Pezizomycetes;o__Pezizales;f__Tuberaceae;g__Tuber;s__Tuber_sp|SH1511241.08FU	100	5e-98	99
OTU_128	K162_1031152|F|ITS2	LR989400	AAACTCTCAAACCACATCATTCCTTTGACGTGGCTTTGGACGTGGGGGTTGCTGGCTTTCTTCTCAGAGAGGCCTGCTCCTCTGAAAAGCATTAGTGGTATCTGGAGTGGAAAACCGCTAGGTGTGATAATACTGTCTATGCCTTTGGTTTATGCCGCACGTGCTGCTTCCAACCGCACATTTTTGACAA	Fungi	Basidiomycota	Agaricomycetes	Agaricales	Inocybaceae	Inocybe	/inocybe	KJ173911|k__Fungi;p__Basidiomycota;c__Agaricomycetes;o__Agaricales;f__Inocybaceae;g__Inocybe;s__Inocybe_sp|SH1547269.08FU	100	8e-86	96.86
OTU_129	K163_1051287|F|ITS2	LR989401	AAATCCTCAAACCACATTGATTCTTTCGGTGTGGCTTTGGAAGTGGGGGTAGTGTTTGCAGGTTTTATCTTAAGTCTGCTCCCCTGAAATGCATTAGTGGTATCTGAGCAGAAGGAACTACTACAGGTGTGATAATTTATCTATGCCTTAGTATACTGCATAAAACAGATTACACTGCTTATAACAAACTTTATTTCTTTTTCT	Fungi	Basidiomycota	Agaricomycetes	Agaricales	Inocybaceae	Inocybe	/inocybe	JQ318630|k__Fungi;p__Basidiomycota;c__Agaricomycetes;o__Agaricales;f__Inocybaceae;g__Inocybe;s__Inocybe_sp|SH1527486.08FU	99	9e-101	99.5
OTU_130	K164_1063985|F|ITS2	LR989402	AAACCATTCGAGACGCGGGTGCAAACCCTCGGCTCGGTCTTGGGCATGAGGGATCAAAACCCTCGGCCTGCAATCCAGCGGCAGACTCCCTGCGTAGCAGTAGCGAGATAGAATCGTCAATCGCGAATGCGCGACGGCGACGTCTAGCCATAACCCCCAAATCTGTAATCGA	Fungi	Ascomycota	Pezizomycetes	Pezizales	Pyronemataceae	Tarzetta	/tarzetta	KC965428|k__Fungi;p__Ascomycota;c__Pezizomycetes;o__Pezizales;f__Pyronemataceae;g__Tarzetta;s__Tarzetta_sp|SH1149866.08FU	99	7e-76	97.06
OTU_131	K164_1064262|F|ITS2	LR989403	ACACCTCAACTCTCATGGTTCGCCGTGATGAGCTTGGACTTTGGGGGTCTTGCCGGCATACCGTCGGCTCCTCTCAAATGAATCAGCTTTCCAGTGTTTGGTGGCGTCACGGGTGTGATAAATATCTACGCTCGTGGTCTCCCACCAGGTAACCTTCAGCAATGGAGGTTCGCTGGAGCTCACAAATGTCTCTCCTCAGCGAAGACAGCTTTTTGAAC	Fungi	Basidiomycota	Agaricomycetes	Thelephorales	Thelephoraceae	Tomentella	/tomentella-thelephora	UDB002905|k__Fungi;p__Basidiomycota;c__Agaricomycetes;o__Thelephorales;f__Thelephoraceae;g__Tomentella;s__Tomentella_sp|SH1502250.08FU	100	1e-109	99.54
OTU_132	K164_1065160|F|ITS2	LR989404	AAATCAACTCAAGCACTTTTGCGTGGTCATGGAGGAAGAGTCCCCCTTGTTGCGGTCTCCCCTCCGAAAATCAACGGCGGAAAGTCACTGGCACTCGGCGTAGTAGTATCATTCGCCGATCATCCAGTGTCATACCTGCCGCCAAACCCCCACAATTCTCTC	Fungi	Ascomycota	Pezizomycetes	Pezizales	Pyronemataceae	Geopora	/geopora	LC013726|k__Fungi;p__Ascomycota;c__Pezizomycetes;o__Pezizales;f__Pyronemataceae;g__Geopora;s__Geopora_sp|SH1637493.08FU	100	2e-80	100
OTU_133	K17_1403163|F|ITS2	LR989405	ACACCTCAACTCTCATGGCCCGCCATGATGAGCTTGGACTTTGGGGGTCTTGCCGGCCTGACCGCCGGCTCCTCTCAAACGCATCAGCTTGCCAGTGTTTGGTGGCATCACAGGTGTGATAACTATCTACGCTTGTGGTTCTCCGCCAGGTAACCTTCAGTGATGGGGGTTCGCTGGGGCTCACAGATGTCACTCCTCAGGGAAGACACTTTTTGAAC	Fungi	Basidiomycota	Agaricomycetes	Thelephorales	Thelephoraceae	Tomentella	/tomentella-thelephora	MH681177|k__Fungi;p__Basidiomycota;c__Agaricomycetes;o__Thelephorales;f__Thelephoraceae;g__Tomentella;s__Tomentella_sp|SH2712046.08FU	100	1e-89	94.06
OTU_134	K17_1404787|F|ITS2	LR989406	CACCACTCAAGCCTGGCTTGGTGTTGGGCGACGTCCCCTTTAGGGACGCGCCTTGAAACGCTCGGCGGCGTGGCACCGGCTTTAAGCGTAGCAGAATCTTTCGCTTTGGAAGTCGGGGCCCCGCCTGCCGGAATACCTACTCGTAA	Fungi	Ascomycota	Dothideomycetes	Mytilinidales	Gloniaceae	Cenococcum	/cenococcum	LC013713|k__Fungi;p__Ascomycota;c__Dothideomycetes;o__Mytilinidales;f__Gloniaceae;g__Cenococcum;s__Cenococcum_geophilum|SH1639590.08FU	100	2e-71	100
OTU_135	K173_1180396|F|ITS2	LR989407	AATTATCAACTGTGCCACTTTGGTTACAGATTGGATGTGGGAGATTTCTTGCAGGCTTTCGACTTCTCTTTGAATGCCAGCTCTCCTGAAATGTATTAGCAGTGCCTTTGTTGGTTCATTAGGTGTGATAATTTATCTACATCTTCACATGGTGCCTTCATTTGTAAAAGGTCATATTGCTTCTAATTGTCTTTGGACAAAAAACACGTTAATGTGTGACAA	Fungi	Basidiomycota	Agaricomycetes	Agaricales	Inocybaceae	Inocybe	/inocybe	UDB0754134|k__Fungi;p__Basidiomycota;c__Agaricomycetes;o__Agaricales;f__Inocybaceae;g__Inocybe;s__Inocybe_sp|SH1527239.08FU	100	2e-113	100
OTU_136	K173_1180406|F|ITS2	LR989408	AATTCTCAACCCCTCTCGATTTGTTTCGAGAGGGAGCTTGGATAGTGGGGGCTGCCGGAGACTAGGACTTTCGTCCTTGACTCGGGCTCTCCTTAAATGCATCGGCTTGCGGTCGACTTTCGACTTTGCGCGACAAGGCTTTCGGCGTGATAATGATCGCCGTTCGCTGAAGCGCATGAATGAAGGTTCCGTGCCTCTAATCCGTCGACTTTACTATCTCTTCGGAGAGAAAACGTCTTCCTCATTGAC	Fungi	Basidiomycota	Agaricomycetes	Boletales	Rhizopogonaceae	Rhizopogon	/suillus-rhizopogon	LC013778|k__Fungi;p__Basidiomycota;c__Agaricomycetes;o__Boletales;f__Rhizopogonaceae;g__Rhizopogon;s__Rhizopogon_sp|SH1555197.08FU	100	2e-128	100
OTU_137	K173_1180411|F|ITS2	LR989409	ACACCTCAACTCTCATGGTCTGCCATGATGAGCTTGGAATTTGGAGGTCTTGCCGGCCCAACCGTCGGCTCCTCTCAAAGGAATCAGCTTGCCAGTGTCTGGTGGCGTCACGGGTGTGATAACTATCTACGCTTGTGGTTTTCCGCCAGGTAACCTTCAGTGATGGAGGTTCGCTGGAGCTCACAGACGTCTCTCCTCAGGGAAGACAGCTTCTGAAT	Fungi	Basidiomycota	Agaricomycetes	Thelephorales	Thelephoraceae	Tomentella	/tomentella-thelephora	MH681177|k__Fungi;p__Basidiomycota;c__Agaricomycetes;o__Thelephorales;f__Thelephoraceae;g__Tomentella;s__Tomentella_sp|SH2712046.08FU	97	6e-88	94.34
OTU_138	K173_1180691|F|ITS2	LR989410	AATTCTCAACCTTTTCAGCTTTTTCTGTTGATCAGGCTTGGATGTGGGAGTATGCGGGCTTCTCAGAAGTCGGCTCTCCTGAAATGCATTAGCGGGACCTTTGTTGCCTTGCTTTGGTGTGATAATTATCTACGCCATTTGTGAAGAGCAGCTTTATAAATGGGGTTCAGCTTCTAAAGGGTCTCTTTTGAGACAGCTTCTGACA	Fungi	Basidiomycota	Agaricomycetes	Agaricales	Tricholomataceae	Tricholoma	/tricholoma	MF034240|k__Fungi;p__Basidiomycota;c__Agaricomycetes;o__Agaricales;f__Tricholomataceae;g__Tricholoma;s__Tricholoma_bonii|SH1647746.08FU	100	4e-104	100
OTU_139	K173_1181117|F|ITS2	LR989411	CTCCCATCTTCTCAAGCATTATTTTATAATGTTTGGATTTGTTTGGAGAGGCCCCTCATTTATAGAGGTGCCCTTCAGAAATGTATATGGCAGTATAGTTTATATCTGAGCCAGGCGTAATAATGAATAAAGTCGCTGAGCTTACTATAATTGTACTTGCCTGAACCCACCCATTGTTAGTTT	Fungi	Ascomycota	Pezizomycetes	Pezizales	Pezizaceae	_	/terfezia-peziza depressa	MF352739|k__Fungi;p__Ascomycota;c__Pezizomycetes;o__Pezizales;f__Pezizaceae;g__unidentified;s__Pezizaceae_sp|SH1630805.08FU	100	6e-92	100
OTU_140	K173_1184206|F|ITS2	LR989412	AAACCTCAACTCTCACGGTTCGCCGTGATGAGCTTGGACTTTGGGGGTCTTGCCGGCCTACGGTCGGCTCCTCTCAAACGGATCAGCTTGCCAGTGTTTGGTGGCGTCACGGGTGTGATAACTATCTACGCTTGTGGTTTTTCACCAGGTAACCTTCAGCGATGGGGGTTCGCTGGGGCTCATAAACGTCCCTCGAGGACAGCCTTTGAAC	Fungi	Basidiomycota	Agaricomycetes	Thelephorales	Thelephoraceae	Tomentella	/tomentella-thelephora	UDB034392|k__Fungi;p__Basidiomycota;c__Agaricomycetes;o__Thelephorales;f__Thelephoraceae;g__Tomentella;s__Tomentella_sp|SH1502330.08FU	91	2e-78	94.27
OTU_141	K173_1186128|F|ITS2	LR989413	AATACCACTCAAGCTTTTCTGCTTGGTCATGGAAGAAGAGTATGCTTGCATCCTCTCTTCTGAAATCGAATGGCGGACTGCCTCATGTGCCTCGCGTAGTAAGTTCATCTTTTCGCTTGGAGTGTGAGATAGTCTCGCCATCAACCCCCATACTTCTAA	Fungi	Ascomycota	Pezizomycetes	Pezizales	Pyronemataceae	Wilcoxina	/wilcoxina	KY322526|k__Fungi;p__Ascomycota;c__Pezizomycetes;o__Pezizales;f__Pyronemataceae;g__Wilcoxina;s__Wilcoxina_rehmii|SH1557656.08FU	100	5e-77	99.37
OTU_142	K173_1187465|F|ITS2	LR989414	AATTCTCAACCTTCTCGGTTTTCTTCTGGACACCGAAGGAGGCTTGGACATTGGAGGCCTTTGCTGGCGTCTCTTAGACCCAGCTCCTCTTAAATGAATTAGCGGGGTCCTCTTTGCCGATCCTTGACATGTGATAAGATGTTTCCATGACTTGGTTTCTGGCTCTGTTGCATTTGGGACCCGCTTCTAACCGTCTCGACGAGACAACGTTTGGGCGTGTCTCCCTTCTCGGGAGACTCTCTCAACCCCCACGAAC	Fungi	Basidiomycota	Agaricomycetes	Russulales	Russulaceae	Lactarius	/russula-lactarius	KY684167|k__Fungi;p__Basidiomycota;c__Agaricomycetes;o__Russulales;f__Russulaceae;g__Lactarius;s__Lactarius_deliciosus|SH1519110.08FU	100	2e-132	100
OTU_143	K173_1187486|F|ITS2	LR989415	AATTCTCAACCCCTCTCGATTAGCTTCGAGGGGGAGTTTGGATGGTGGGGGCTGCCGGAGACTAGGATTCGTCCTGGACTCGGGCTCTCCTGAAATGCATAGGCTTGCGGTCGACTTTCGACTTTGCGCGACAAGGCTTTCGGTGTGATAATGATCACCGTTTGCTGAAGCGCATGAATGAAGGTTCCGTGCCTCTAATACGTCGACTTATTATCTCTCCGAAGAGAAACGTCTTCCTAATTGAC	Fungi	Basidiomycota	Agaricomycetes	Boletales	Rhizopogonaceae	Rhizopogon	/suillus-rhizopogon	LC434319|k__Fungi;p__Basidiomycota;c__Agaricomycetes;o__Boletales;f__Rhizopogonaceae;g__Rhizopogon;s__Rhizopogon_laricinus|SH2710573.08FU	100	6e-123	99.18
OTU_144	K176_1259461|F|ITS2	LR989416	AAATCAACTCAAGCACTTTTGCGTGGTCATGGAGGAAGAGCCTGCCTTGTTGCGGTGTCTCCCCTCCCAAAATCAACGGCGGAAAGTCACTGGCACTCGGCGTAGTAGTATCATTCGCCGATCATCCAGTGTCCTTCCTGCCGCCAAACCCCCACAATTCTCTC	Fungi	Ascomycota	Pezizomycetes	Pezizales	Pyronemataceae	Geopora	/geopora	LC013727|k__Fungi;p__Ascomycota;c__Pezizomycetes;o__Pezizales;f__Pyronemataceae;g__Geopora;s__Geopora_sp|SH1637483.08FU	100	2e-81	100
OTU_145	K176_1259462|F|ITS2	LR989417	GAACCCTCAAAACCATGTTCAATTCATTGGACGGTGGCTTTGGACTTGGGGGCTGCAGGCTTTTTCCCTTCGAGAAAGGTCTGCTCCCCTGAAATGCATCAGTGGTATCTGGAGCGGAAACCGCCAGGTGTGATAACATCATCTACGCCTTTGGTATGCCGCGCATTGTGCTGCTTCCAACGCGCCCATTATTGACAA	Fungi	Basidiomycota	Agaricomycetes	Agaricales	Inocybaceae	Inocybe	/inocybe	LC013744|k__Fungi;p__Basidiomycota;c__Agaricomycetes;o__Agaricales;f__Inocybaceae;g__Inocybe;s__Inocybe_sp|SH1562253.08FU	100	3e-100	100
OTU_146	K176_1259466|F|ITS2	LR989418	ACACCCTCAACTCTCATGGTCTTCCATGACGAGCTTGGACTTTGGGGGTTTTGCTGGCGTAACCGTCGGCTCCTCTCAAATGAATCAGCTCTCCAGTGTTTGGTGTGGCGTCACAGGTGTGATAACTATTTACGCTTGTGGTCTCCCGCCAGTTTACCTTCAGTAATGGAGGTTCGCTGGAGCTCACAGACGTCCTCTCCCCAGGAGGACAGCTTTTGAAC	Fungi	Basidiomycota	Agaricomycetes	Thelephorales	Thelephoraceae	Tomentella	/tomentella-thelephora	HQ331001|k__Fungi;p__Basidiomycota;c__Agaricomycetes;o__Thelephorales;f__Thelephoraceae;g__Tomentella;s__Tomentella_sp|SH1502640.08FU	100	3e-80	91.44
OTU_147	K176_1259496|F|ITS2	LR989419	AATTCTCAACCCCTCTCGATTTGCTTCGAGCGGGTGCTTGGATGTTGGGGGCTGCCGGAGACACTGGATTTCGTCCAGGACTCGGGCTCCTCTTAAATGAATCGGCTCGCGGTCGACTTTCGACTTTGCATGACAAGGCCTTTGGCGTGATAATGATCGCCGTTCGCCGAAGTGCAAGACAGAATGGTCCCGTGCCTCTAATGCGTCGACGCCTCTAGGGGCGTCTTCCTCATTGAC	Fungi	Basidiomycota	Agaricomycetes	Boletales	Suillaceae	Suillus	/suillus-rhizopogon	LC013805|k__Fungi;p__Basidiomycota;c__Agaricomycetes;o__Boletales;f__Suillaceae;g__Suillus;s__Suillus_sp|SH1555172.08FU	100	8e-122	100
OTU_148	K176_1260730|F|ITS2	LR989420	AATTCTCAACCCCTCTCGATTTGCTTCGAAAGGGTGCTTGGATAGTGGGGGCTGCCGGAGATCTGGACTTCTCGTCTAGGACTCGGGCTCCCCTGAAATGAATGGGCTTGCGGTCGACTTTCGACTATGCATGACAAGGCTTTTGGCGTGATAATGATCGCCGCTCGCCGAAGTGCATGAATGAACGGTCCCGTGCCTCTAATGCGTCGATGCCTTCTGGCGTCTTCCTTATTGAC	Fungi	Basidiomycota	Agaricomycetes	Boletales	Suillaceae	Suillus	/suillus-rhizopogon	KT964686|k__Fungi;p__Basidiomycota;c__Agaricomycetes;o__Boletales;f__Suillaceae;g__Suillus;s__Suillus_grevillei|SH1555179.08FU	100	3e-121	100
OTU_149	K176_1262697|F|ITS2	LR989421	ACACCTCAACTCTTCATGGTTTTCCATGATGAGCTTGGACTCTGGGGGTCTTGCTGGCCTGTGGTCGGCTCCTCTCAAATGAATCAGCTTGCCGGTGTTTGGTGGGCATCACAGGTGTGATAACTATCTACGCTTGTGGTTTTCCACCAGGGTAACCTTCAGCAGTGGAGGTTCACTGGAGCTCACAAATGTCTCTCCTCAGTGGGGACAGCCCTTTAAAT	Fungi	Basidiomycota	Agaricomycetes	Thelephorales	Thelephoraceae	Tomentella	/tomentella-thelephora	HQ215820|k__Fungi;p__Basidiomycota;c__Agaricomycetes;o__Thelephorales;f__Thelephoraceae;g__Tomentella;s__Tomentella_sp|SH1528451.08FU	100	3e-111	99.55
OTU_150	K176_1263134|F|ITS2	LR989422	ACACCTCAACTCTTCATGGGTTTCCATGATGAGCTTGGACTTTGGGGGTCTTGCTGGCCTGTGGTCAGCTCCTCTCAAATGAATCAGCTTTCCAGTGTTTGGCAGCATCACAGGTGTGATAACTATCTACGCTTGTGGTTTTCTGCCAGGTAATCCTCAGTGATGGGGATTCGCTGGGGCTCATAAACGTCTCTCCTCAGTGAAGACAGCTTTGTGAAT	Fungi	Basidiomycota	Agaricomycetes	Thelephorales	Thelephoraceae	Tomentella	/tomentella-thelephora	KU878602|k__Fungi;p__Basidiomycota;c__Agaricomycetes;o__Thelephorales;f__Thelephoraceae;g__Tomentella;s__Tomentella_sp|SH1502720.08FU	99	3e-101	97.25
OTU_151	K176_1268115|F|ITS2	LR989423	AATTCTCAACCCCTCTCGATTTGCTTCGAGAGGGCGCTTGGATGGTGGAGGCTGCCGGAGACCTGGATTCGTTCAGGACTCGGGCTCCTCTGAAATGAATCGGCTTGCGGTCGACCCTTCGACTTTGCATGACAAGGCCTTTGGCGTGATAATGATCGCCGTTCGCCGAAGTGCACGACAGAAAACGGTCCCGCGCCTCTAATGCGTCGACGCCTTCCGGGCGTCTTCCTCATTGAC	Fungi	Basidiomycota	Agaricomycetes	Boletales	Suillaceae	Suillus	/suillus-rhizopogon	UDB0778689|k__Fungi;p__Basidiomycota;c__Agaricomycetes;o__Boletales;f__Suillaceae;g__Suillus;s__Suillus_sp|SH1555178.08FU	100	8e-122	100
OTU_152	K176_1272271|F|ITS2	LR989424	ACAACCCCATCACAAAGAGTGTGGTATTGGCAGAAGTGGGTAGGGCTAGCAGTGCTTGGCCCCACTCTGCTGGAATGAATAGGCCGGAAATGTAGACCATGGTCACAGACTTTCAGAGTATTTTGAAATGCTAAATTAGTTTGTAGGCTTGGTTGGAATCTAGGCCATTCGACCCCTATTCTGTGTAAAGCAGTAA	Fungi	Ascomycota	Pezizomycetes	Pezizales	Tuberaceae	Tuber	/tuber-helvella	MH795038|k__Fungi;p__Ascomycota;c__Pezizomycetes;o__Pezizales;f__Tuberaceae;g__Tuber;s__Tuber_sp|SH1648388.08FU	100	6e-92	97.96
OTU_153	K176_1276272|F|ITS2	LR989425	ACACCTCAACTCTCATGGTCCGCCATGATGAGCTTGGACTTTGGGGGCCTTGCCGGCCTAGCGTCGGCTCCTCTCAAATAGATCAGCTTGCCAGTGTTTGGTGGCGTCACAGGTGTGATAACTATCTACGCATGTGGTTCTCCGCCATGTAACCTTCAGTGATGGAGGTTCGCTGGAGCTCACAGATGTCTCTCCTTGGGAGGACAGCTTTTGAAC	Fungi	Basidiomycota	Agaricomycetes	Thelephorales	Thelephoraceae	Tomentella	/tomentella-thelephora	UDB026656|k__Fungi;p__Basidiomycota;c__Agaricomycetes;o__Thelephorales;f__Thelephoraceae;g__Tomentella;s__Tomentella_sp|SH1503132.08FU	100	3e-100	97.22
OTU_154	K176_1278177|F|ITS2	LR989426	AATTCTCAACCCCTCTCGATTAGCTTCGAGGGGGAGCTTGGATAGTGGGGGCTGCCAGAGACCTGGACCTTTGCGTCTGGGACTTGGGCTCTCCTGAAATGCATCGGCTTGCGATCGACTTTCGACTTTGCGCGACAAGGCTTTCGGCGTGATAATGATCGCCGTCTTCTGAAGCGCATGACAGAAGGTCTCGTGCCTCCAACACGTCGACATCGCCTTCGATGTCTTCCTTCTTTAT	Fungi	Basidiomycota	Agaricomycetes	Boletales	Gomphidiaceae	Chroogomphus	/suillus-rhizopogon	MG457849|k__Fungi;p__Basidiomycota;c__Agaricomycetes;o__Boletales;f__Gomphidiaceae;g__Chroogomphus;s__Chroogomphus_rutilus|SH1630054.08FU	100	2e-122	100
OTU_155	K176_1286194|F|ITS2	LR989427	AATTCTCAACCTTTTCAGCTTTTTCTGTTGATCAGGCTTGGATGTGGGAGTATGCGGGCTTTTCATCTCAGAGGTCGGCTCTCCTGAAATGCATTAGCGGGACCTTTGTTGCCTGGCTTTGGTGTGATAAATTATTTACGCCATCGTGAAGAGCAGCTTTATAAACGGGGTTCAGCTTCTAAATGGTCTCCTTTAAGACCAACTTCTGACA	Fungi	Basidiomycota	Agaricomycetes	Agaricales	Tricholomataceae	Tricholoma	/tricholoma	JN389317|k__Fungi;p__Basidiomycota;c__Agaricomycetes;o__Agaricales;f__Tricholomataceae;g__Tricholoma;s__Tricholoma_terreum|SH1647743.08FU	100	2e-107	100
OTU_156	K178_1336339|F|ITS2	LR989428	ACACCTCAACTCTCATGGTTTGCCATGATGAGCTTGGACTTTGGGGGTCTTGCTGGCCTGCGGTCAGCTCCTCTCAAATGAATCAGCTTGCCAGTGTTTGGTGGCATCACAGGTGTGATAACTATCTACGCTTGTGGTTTTCTACCAGGTAACCTTCAGCGATGGAGGTTCGCTGGAGCTCATAAATGTCTCTCCCCAGTGAAGACAGCTTCGTGAAT	Fungi	Basidiomycota	Agaricomycetes	Thelephorales	Thelephoraceae	Tomentella	/tomentella-thelephora	JX630448|k__Fungi;p__Basidiomycota;c__Agaricomycetes;o__Thelephorales;f__Thelephoraceae;g__Tomentella;s__Tomentella_sp|SH1502211.08FU	100	3e-111	100
OTU_157	K178_1336355|F|ITS2	LR989429	ACACCTCAACTCTCATGGTTTTGCCGTGATGAGCTTGGACTTTGGGGGTCTTGCTGGCCTGCGGTCGGCTCCTCTCAAATGAATCAGCTTGCCAGTGTTTGGTGGCATCACGGGTGTGATAACTATCTACGCTTGTGGTTTTCCACCAGGTAACCTTCAGTGATGGAGGTTCGCTGGAGCTCATAAACGTCTCTCCTTAGCGAGGACAGTTTCCTGAAT	Fungi	Basidiomycota	Agaricomycetes	Thelephorales	Thelephoraceae	Tomentella	/tomentella-thelephora	JQ711917|k__Fungi;p__Basidiomycota;c__Agaricomycetes;o__Thelephorales;f__Thelephoraceae;g__Tomentella;s__Tomentella_bryophila|SH1502792.08FU	100	7e-112	100
OTU_158	K178_1336470|F|ITS2	LR989430	TACTCTCACACTCTCTGATCTTTTTGGATTCAGGGAGCGGTGGACTTGGGTGTTTGCTGCTTTCGTTGTAGCTCACCTCAAATGCATCAGTGCATCTCTTGGTTGGACATAGTACGGCGTGATAAGTATCTTCGCCGGCACCTCGCAAGAGGGTGGCCGATTGGGAGCTCTGTGCTTTCAAACCGTCTTCGGACAAATTTTGACA	Fungi	Basidiomycota	Agaricomycetes	Sebacinales	Sebacinaceae	Sebacina	/sebacina	MF352776|k__Fungi;p__Basidiomycota;c__Agaricomycetes;o__Sebacinales;f__Sebacinaceae;g__Sebacina;s__Sebacina_sp|SH1561855.08FU	100	4e-104	100
OTU_159	K178_1336472|F|ITS2	LR989431	ACACCTCAACTCCCATGGCTTGCCATGACGAGCTTGGACTTTGGGGGTCTTGCTGGCCTGCGGTCGGCTCCTCTCAAATGAATCAGCTTGCCAGTGTTTGGTGGCATCACAGGTGTGATAACTATCTACGCTTGTGGTTTTCCACCAGGTAACCTTCAGTGTTGGAGGTTCGCTGGAGCTCATAAACGTCTCTCCTCGGTGAGGACAGCTCTTTGAAC	Fungi	Basidiomycota	Agaricomycetes	Thelephorales	Thelephoraceae	Tomentella	/tomentella-thelephora	U83482|k__Fungi;p__Basidiomycota;c__Agaricomycetes;o__Thelephorales;f__Thelephoraceae;g__Tomentella;s__Tomentella_sp|SH1502353.08FU	100	3e-106	98.62
OTU_160	K178_1336523|F|ITS2	LR989432	ACACCCTCAACCTTCTTGGTTTATCGACCGGGAAGGCTTGGACTTTGGAGGTTTTTGTTGCTGGCCTCGTTTGAAGCCAGCTCCTCCTAAACGAATTAGTGGGGTCCGCCGTGCCGACCCTCGACGTGATAAGTACGCTTCTACGTCTTGGGGTTTCGCACTGTCGCCTGCTTCCAACCGTCTTCGAATGAAGACAATCTTATAGA	Fungi	Basidiomycota	Agaricomycetes	Russulales	Russulaceae	Russula	/russula-lactarius	UDB027765|k__Fungi;p__Basidiomycota;c__Agaricomycetes;o__Russulales;f__Russulaceae;g__Russula;s__Russula_aeruginea|SH1567121.08FU	100	1e-104	100
OTU_161	K178_1336583|F|ITS2	LR989433	AAAACCGACTCACATATCATGTGGTATTGGTAGAAGTGGATAGTACTAACACTACTTTGTCTTACTCTGCTGAAATGAATAGGCCAGAAAAGTGGACCATGGTAATAGATTCCAGGAGTGTTTTAAAATGCTATACTAGTCTTATCCAAGTCATATTCTGAGCCACTGGACCCCCCATTTAGTCCAAACAACAGT	Fungi	Ascomycota	Pezizomycetes	Pezizales	Tuberaceae	Tuber	/tuber-helvella	KT182910|k__Fungi;p__Ascomycota;c__Pezizomycetes;o__Pezizales;f__Tuberaceae;g__Tuber;s__Tuber_sp|SH1561429.08FU	100	1e-98	100
OTU_162	K178_1336677|F|ITS2	LR989434	ACACCTCAACTCTTCATGGTTTTCCATGATGAGCTTGGACTTTGGGGGACTTGCTGGCCTACAGTCAGCTCCTCTAAAATAAATCAGCTTGCCAGTGTTTGGTGGGTATCGCAGGTGTGATAACTATCTACGCTAGTGGTTTTCCACCAAGTAACCTTCAGCGATGGAGGTTCGCTGGAGCTCACAGATGTCTCTCCTCAGTGAGGACAGCCCTTTGAAT	Fungi	Basidiomycota	Agaricomycetes	Thelephorales	Thelephoraceae	Tomentella	/tomentella-thelephora	GQ469532|k__Fungi;p__Basidiomycota;c__Agaricomycetes;o__Thelephorales;f__Thelephoraceae;g__Tomentella;s__Tomentella_sp|SH1502769.08FU	99	3e-105	98.17
OTU_163	K178_1336795|F|ITS2	LR989435	TACTCTCACACTCTAATTTTGGAGAAGTGGACTTGGGTGTTGCTGCTTTGCGGTGGCTCATCTTAAATATGCTAGTGCAACTCATGGTTGGATATAGTACAGCGTGATAAGTATCTTTGCTGGCGCCTCATGAAGAGGGTATCTGATTCGGAGCTCTGTGCTTCTAACAGTCCTGTCTGGGGCAATCTCTGACA	Fungi	Basidiomycota	Agaricomycetes	Sebacinales	Sebacinaceae	Sebacina	/sebacina	UDB026642|k__Fungi;p__Basidiomycota;c__Agaricomycetes;o__Sebacinales;f__Sebacinaceae;g__Sebacina;s__Sebacina_sp|SH1572359.08FU	100	2e-86	96.39
OTU_164	K178_1336855|F|ITS2	LR989436	ACATCTCAACTCTCGTGGCTTGCCATGATGAGCTTGGACTTTGGGGGTCTTGCTGGCCTGTGGTCGGCTCCTCTCAAATGGATCAGCTTACCAGTGTTTGGTGGCATCACAGGTGTGATAACTATCTGCGCTTGTGGTTTTCCATCAGATAACCTTCAGTGATGGAGGTTCGCTGGAGCTTATAAATGTCTCTCCTAAGTGGGGACAGCTCTTTGAAC	Fungi	Basidiomycota	Agaricomycetes	Thelephorales	Thelephoraceae	_	/tomentella-thelephora	UDB017404|k__Fungi;p__Basidiomycota;c__Agaricomycetes;o__Thelephorales;f__Thelephoraceae;g__unidentified;s__Thelephoraceae_sp|SH1159422.08FU	100	1e-109	99.54
OTU_165	K178_1336907|F|ITS2	LR989437	AATACCACTCAAGCTCTTCTGCTTGGTCATGGAAGAAGAGTATGCTTGCATCCTCTCTTCTGAAATTGAATGGCGGACCGCCTCATGTGCCTCGCGTAGTAAGTTCATCTTTTCGCTGGCAGCGTGAGACAGTCTCGCCATCAACCCCCATACTTCTAA	Fungi	Ascomycota	Pezizomycetes	Pezizales	Pyronemataceae	Wilcoxina	/wilcoxina	KT182912|k__Fungi;p__Ascomycota;c__Pezizomycetes;o__Pezizales;f__Pyronemataceae;g__Wilcoxina;s__Wilcoxina_rehmii|SH1557656.08FU	100	1e-78	100
OTU_166	K178_1337050|F|ITS2	LR989438	AATTCTCAAACCTCTCAAATTTAGAGGAGAGAGGGTTTGGACTTGGAGTGTGCTGGGTCATGTCAGCTCCTCTTAAATGCATTAGCTTGTACTCTTGTGGATGGGCTTTGGTTTGATAATATCTATGCCATTGCTGTGAAACAAATATCAGCTTCTAACACCCCATACTTTATTATAT	Fungi	Basidiomycota	Agaricomycetes	Agaricales	Hygrophoraceae	Hygrophorus	/hygrophorus	JF908069|k__Fungi;p__Basidiomycota;c__Agaricomycetes;o__Agaricales;f__Hygrophoraceae;g__Hygrophorus;s__Hygrophorus_queletii|SH1239058.08FU	100	3e-89	100
OTU_167	K178_1337059|F|ITS2	LR989439	ACACCTCAACTCTCGTGGCTTGCCATGATGAGCTTGGACTTTGGGGGTCTTGTTGGCCTGTGTGCCAGCTCCTCTTAAATGAATTAGCTTGCCGGTGTTTGGTGGCACCATGGGTGTGATAAATATCTACGCTTGTGGTTTCCCACCAGCTAACCTTCAGTGATGGAGGTTCACTGGAGCTTATAAATGTCTCTCCTTGGAGAGGACACATTTTGACC	Fungi	Basidiomycota	Agaricomycetes	Thelephorales	Thelephoraceae	_	/tomentella-thelephora	UDB026591|k__Fungi;p__Basidiomycota;c__Agaricomycetes;o__Thelephorales;f__Thelephoraceae;g__unidentified;s__Thelephoraceae_sp|SH1610975.08FU	100	3e-106	98.62
OTU_168	K178_1337279|F|ITS2	LR989440	AATACCTCTCAAGCACCATTGCTTGGTCATGGAAGATGAGTATGCTTGCATTCTCCCTTCTGAAATTCAAAGGCGGATCATCTCATATTCCCTGGCGTAGTAAGTGTTTATCTTTCGCTTGGAGTGTGTGACAGTCTTGCCATCGACCCCCATTATTTCAA	Fungi	Ascomycota	Pezizomycetes	Pezizales	Pyronemataceae	Wilcoxina	/wilcoxina	KU245940|k__Fungi;p__Ascomycota;c__Pezizomycetes;o__Pezizales;f__Pyronemataceae;g__Wilcoxina;s__Wilcoxina_mikolae|SH1557657.08FU	100	9e-80	100
OTU_169	K178_1337411|F|ITS2	LR989441	ACACCTCAACTCTCATGGTTTGCCATGATGAGCTTGGACTTTGGGGGTCTTGCCGGCCTATGGGTCGGCTCCTCTCAAATTAATCAGCTTGCCAGTGTTTGGTGGCATCACAGGTGTGATAACTATCTACGCTTGTGGTTTTCCATCAGGTAACCTTCAGTGATGGAGGTTCGCTGGGGCTCATAAATGTCTCTCCTCAGTGAGGACAGCTTTTTTGAAC	Fungi	Basidiomycota	Agaricomycetes	Thelephorales	Thelephoraceae	Tomentella	/tomentella-thelephora	UDB028159|k__Fungi;p__Basidiomycota;c__Agaricomycetes;o__Thelephorales;f__Thelephoraceae;g__Tomentella;s__Tomentella_sp|SH1502201.08FU	100	9e-111	99.55
OTU_170	K178_1337419|F|ITS2	LR989442	AATCTTCAAAATCCCTCTCTTTTGAGGATTTTTGGACTTGGAGGTTCAATGCTCGCTTTTGCCTTTTAGAAAGCGAGCTCCTCTCAAATGAATCAGTGGGGTCTGCTTTGCCGGTCCTTGACGTGATAAGGTCTTTCTACGTTTTGGATTCGACATCGTCCCGCTTCCAATCGTCCCACGGACAAAAGGATGGTGCTCCGGTCGCGGCCGGACCCACCAAGAAAAA	Fungi	Basidiomycota	Agaricomycetes	Russulales	Russulaceae	Russula	/russula-lactarius	MF926568|k__Fungi;p__Basidiomycota;c__Agaricomycetes;o__Russulales;f__Russulaceae;g__Russula;s__Russula_laricina|SH1625349.08FU	100	4e-114	99.56
OTU_171	K178_1337749|F|ITS2	LR989443	ACACCTCAACTCTCGTGGTCCGCCATGATGAGCTTGGACTTTGGGGGTCTTGCTGGCCTAGTGTCGGCTCCTCTCAAATGGATCAGCTTGCCAGTGTTTGGTGGCGTCGCAGGTGTGATAACTATCTACGCTTGTGGTTCTCTGCCATGTAACCTTCAGTGATGGAGGTTCGCTGGAGCTCACAGATGTCTCTCCTGGGAGGACAGCTCTTTGAAC	Fungi	Basidiomycota	Agaricomycetes	Thelephorales	Thelephoraceae	_	/tomentella-thelephora	JX630842|k__Fungi;p__Basidiomycota;c__Agaricomycetes;o__Thelephorales;f__Thelephoraceae;g__unidentified;s__Thelephoraceae_sp|SH1502214.08FU	100	3e-105	98.61
OTU_172	K178_1337786|F|ITS2	LR989444	ACACCTCAACTCTTGTGGTTCGCCATGAAGAGCTTGGACTTGGGGGCTTGCTGGCGCACAGCCGGCTCCTCTCAAATGAATTAGCCTGCCAGTGTTTGGTGGCGTCACGGGTGTGATAACTATTTACGCTTGTGGTTGCCTGCCAGGTAACCTTCGGTGACGGAGGTTCGCTGGAGCTTATAAACGTCTTTCCTTGGTGAAGACAGCTTTTTGAAC	Fungi	Basidiomycota	Agaricomycetes	Thelephorales	Thelephoraceae	Tomentella	/tomentella-thelephora	AB848636|k__Fungi;p__Basidiomycota;c__Agaricomycetes;o__Thelephorales;f__Thelephoraceae;g__Tomentella;s__Tomentella_sp|SH1502202.08FU	100	3e-110	100
OTU_173	K178_1337986|F|ITS2	LR989445	ATATATATATCAAACTTTCTCTTTGTTGAGCGGTTTGGATGTGGGGGTTTGCTGGCCTCTTAAAAAGGTTCAGCTCCTCTGAAATGCATTAGCAGAACAAACCTGTTCATTGGTGTGATAACTATCTACGCTATTGAATGTAAGGGGCAGTTCAGCTCTCTAATGGTCCTCGGACAATTCATCATTA	Fungi	Basidiomycota	Agaricomycetes	Agaricales	Cortinariaceae	Cortinarius	/cortinarius	MG136824|k__Fungi;p__Basidiomycota;c__Agaricomycetes;o__Agaricales;f__Cortinariaceae;g__Cortinarius;s__Cortinarius_subpaleaceus|SH1545256.08FU	100	4e-94	100
OTU_174	K178_1338099|F|ITS2	LR989446	AATACCTCTCAAGCAGATTTGCTTGGTCTTGGAAGATGAGTTTGCTTGCATTCTCCCTTCTGAAATTCAAAGGCGGATGATCTCATATCCCCAGGCGTAGTAAGATTATCTTTTCGCATGGTGTGTGAGATAGTCCAGCCGTCGACCCCCAATTTTTTCAA	Fungi	Ascomycota	Pezizomycetes	Pezizales	Pyronemataceae	Trichophaea	/wilcoxina	FM206477|k__Fungi;p__Ascomycota;c__Pezizomycetes;o__Pezizales;f__Pyronemataceae;g__Trichophaea;s__Trichophaea_sp|SH1557659.08FU	100	9e-80	100
OTU_175	K178_1338335|F|ITS2	LR989447	TACTCTCACACTCTCTAATGCCTTGCATTAGGAGCGGTGGACTTGGGTGTTGCTGCTTCACGGTGGCTCACCTGAAATGCAGTAGTGCACCTCCTGGTTGGACATAGTACGGCGTGATAAGTGTCTTCGCCGGCGCCTCGAAAGAGGGTGGCCGATTGGGAGCTCTGGGCTTCTAACTGTCTTAGGACACTCTCTGACA	Fungi	Basidiomycota	Agaricomycetes	Sebacinales	Sebacinaceae	Sebacina	/sebacina	KC965965|k__Fungi;p__Basidiomycota;c__Agaricomycetes;o__Sebacinales;f__Sebacinaceae;g__Sebacina;s__Sebacina_sp|SH1561852.08FU	100	4e-99	99.5
OTU_176	K178_1338619|F|ITS2	LR989448	AATTTCTCAAGCTTGGATGGCCTTTTTGTCTGTCTTTAGCCTTGGTTGTTGGGCTTTGCCGTGTCCTTTGTTGGGACGGCTGGCCTTAAAAGCATTAGCTGATCCTCGTGTGGCACTGGTTCTACTCAGCGTGATAACAGTCTGATCGCTGAGGACATCTTTTGGGATGGCCAGTTCTCATTTGGGTTGCTTCCAAACTTGGTTTTGCAGATTCTTCAATCTGTGTTCCACTTTTCAG	Fungi	Basidiomycota	Agaricomycetes	Cantharellales	Clavulinaceae	Clavulina	/clavulina	KX449469|k__Fungi;p__Basidiomycota;c__Agaricomycetes;o__Cantharellales;f__Clavulinaceae;g__Clavulina;s__Clavulina_coralloides|SH1546073.08FU	100	1e-120	99.58
OTU_177	K178_1339594|F|ITS2	LR989449	ATATATATATCAAACTTCTCTTGTTGAGTGGTTTGGATGTGGGGGTTTGCTGGCCTCTGTAAAAGGGGTTCAGCTCCTCTGAAATGCATTAGCAGAACAACCTGTTCATTGGTGTGATAACTATCTACGCTATTGAATGAGAGGGGCAGTTCAGCTCTCTAACAGTCCTTGGACAATTCATCATTA	Fungi	Basidiomycota	Agaricomycetes	Agaricales	Cortinariaceae	Cortinarius	/cortinarius	UDB024962|k__Fungi;p__Basidiomycota;c__Agaricomycetes;o__Agaricales;f__Cortinariaceae;g__Cortinarius;s__Cortinarius_sp|SH1545270.08FU	100	1e-93	100
OTU_178	K178_1340152|F|ITS2	LR989450	ACACCTCAACTCTCATGGCTTGCCGTGATGAGCTTGGACTTTGGGGGTCTTGTTGGCCTGTGAGCCAGCTCCTCTTAAATGAATTAGCTTGCCGGTGTTTGGTGGCATCACAGGTGTGATAACTATCTACGCTTGTGGTTTCCCATCAGATAACCTTCAGTGATGGAGGTTCACCGGGGCTTATAAACGTCTCTCCTCGGTGAGGACAGATTTTGACC	Fungi	Basidiomycota	Agaricomycetes	Thelephorales	Thelephoraceae	Tomentella	/tomentella-thelephora	UDB026398|k__Fungi;p__Basidiomycota;c__Agaricomycetes;o__Thelephorales;f__Thelephoraceae;g__Tomentella;s__Tomentella_sp|SH1528404.08FU	100	3e-111	100
OTU_179	K178_1340647|F|ITS2	LR989451	ACAACCACTTCACATCTAATGTGGTATTGACTGATGTGGACTGCACTTGCGGTGCTCACCCCACTCAGCTGAAATGTATAGGCCAGAGAAGCCAACCATGGCAGCAGACTCACAGAGTGTTATACAATGCTAAACCAGTCTGTAGCAGGTTGGAATCTGTGTCAGTGGACCCCCCGTTCATAAAAACTATAGA	Fungi	Ascomycota	Pezizomycetes	Pezizales	Tuberaceae	Tuber	/tuber-helvella	KX904886|k__Fungi;p__Ascomycota;c__Pezizomycetes;o__Pezizales;f__Tuberaceae;g__Tuber;s__Tuber_sp|SH1648994.08FU	100	4e-66	91
OTU_180	K178_1341320|F|ITS2	LR989452	ACACCTCAACTCTCGTGGTCTTCCGCGATGAGCTTGGACTTTGGAGGTTTGCTGGCCCTGCGGCCGGCTCCTCTCAAATGAATCAGCTTGCCAGTGTTTGGTGGCGTCACGGGTGTGATAACTATCTACGCTCGCGGTCGCCCGCCAGGTTACCCTCAGCGATGAAGGTTCATTGGGGCTCACAAACGTCTCTCCTCAGCGAAGACAACTTTTGAAC	Fungi	Basidiomycota	Agaricomycetes	Thelephorales	Thelephoraceae	Tomentella	/tomentella-thelephora	MH794994|k__Fungi;p__Basidiomycota;c__Agaricomycetes;o__Thelephorales;f__Thelephoraceae;g__Tomentella;s__Tomentella_sp|SH1502249.08FU	100	9e-111	100
OTU_181	K178_1341608|F|ITS2	LR989453	AATTCTCAACCCCGAATCGATTTGTTTCTATTCGGGGCTTGGACTTGGAGCGTGCTGGCGAAGGTCGGCTCCTCTCAAATGCATCAGCGGAATTCAACCTTTGGATTCCGGACATCAGTGTGATAATGACGTTGCGCTGTCGTCCGACCCTCAAAGTCCGCTTACAATGGTCTTCGGACAAAACCTTGCATCAT	Fungi	Basidiomycota	Agaricomycetes	Atheliales	Atheliaceae	Piloderma	/piloderma	KM374356|k__Fungi;p__Basidiomycota;c__Agaricomycetes;o__Atheliales;f__Atheliaceae;g__Piloderma;s__Piloderma_sp|SH1544843.08FU	100	2e-96	99.48
OTU_182	K178_1341876|F|ITS2	LR989454	AAACCTCAACTCTCACGGTTCGCCGTGATGAGCTTGGACTTTGGGGTCTTGCCGGCCCTGCGGTCGGCTCCTCTCAAACGGATCAGCTTGCCAGTGTTTGGTGGCGTCACGGGTGTGATAACTATCTACGCTTGTGGTTTTTCACCAGGTAACCTTCAGCGATGGGGGTTCGCTGGGGCTCATAAACGTCCCTCGAGGACAGCCTTTGAAC	Fungi	Basidiomycota	Agaricomycetes	Thelephorales	Thelephoraceae	Tomentella	/tomentella-thelephora	KT275668|k__Fungi;p__Basidiomycota;c__Agaricomycetes;o__Thelephorales;f__Thelephoraceae;g__Tomentella;s__Tomentella_sp|SH1502445.08FU	91	9e-76	93.33
OTU_183	K178_1342776|F|ITS2	LR989455	AAAACCCCATCACTCCAACTGTGGTGTTGGCGGCAGCGGTGCCAGCACCGAGGATTCTATCCCCGTCGGCCCACTCCACCAAAATGCATCGGGCGGACATACTGATCTCACCAAACTGACTTTGTAAAATCAATCAGCCAGGAGTGACGTCGTGTCCTGCCAAACCCTTGGGCCCCCATCCCAAGCGGTACAAGTAATG	Fungi	Ascomycota	Pezizomycetes	Pezizales	Tuberaceae	Choiromyces	/tuber-helvella	KU531609|k__Fungi;p__Ascomycota;c__Pezizomycetes;o__Pezizales;f__Tuberaceae;g__Choiromyces;s__Choiromyces_sp|SH1573632.08FU	100	8e-101	100
OTU_184	K178_1344336|F|ITS2	LR989456	ACACCTCAACTCTCATGGCTTGCCATGATGAGCTTGGACGATGGGGGTCTTGCTGGCCTGTGGTCAGCTCCTCTCAAATAAATCAGCTTGCCAGTGTTTGGTGGCGTCACAGGTGTGATAACTATCTACGCTTGTGGTTTTCCACTAGGTAACCTTTGGCAACAGAGGTTCGCTGGGGCTTATAAAGGTCTCTCCTCGGTGAGGGACAGCTCTTTGAAC	Fungi	Basidiomycota	Agaricomycetes	Thelephorales	Thelephoraceae	Tomentella	/tomentella-thelephora	KX444269|k__Fungi;p__Basidiomycota;c__Agaricomycetes;o__Thelephorales;f__Thelephoraceae;g__Tomentella;s__Tomentella_sp|SH1502475.08FU	100	3e-110	99.54
OTU_185	K178_1344426|F|ITS2	LR989457	AAACTCTCAAACCACATCATTCGTTTGACGTGGCTTTGGACGTGGGGGTTGCCGGCTTTCTTCTCAGAGAGGCCTGCTCCTCTGAAATGCATTAGTGGTATCTGAAGTGGAAAAACCGCTAGGTGTGATAATACTGTCTATGCCTTTGGTTTATGCCGCATGTGCTGCTTCCAACCGCACATTTTTGACAA	Fungi	Basidiomycota	Agaricomycetes	Agaricales	Inocybaceae	Inocybe	/inocybe	KJ173911|k__Fungi;p__Basidiomycota;c__Agaricomycetes;o__Agaricales;f__Inocybaceae;g__Inocybe;s__Inocybe_sp|SH1547269.08FU	100	2e-96	100
OTU_186	K178_1346604|F|ITS2	LR989458	ATGTCTCAACCACACCATGAGGTGTGGCTTGGATTTGGGGGTTACAGGCCTAGTCTGCTCCCCTGAAATGCATGAGTGGTAACGACCTCTCCATTAAGATGTGATACATATCTGCATCTGGTCGAGGGTTCTGCCGCTATATAAGAGTTGGATTTGATAA	Fungi	Basidiomycota	Agaricomycetes	Agaricales	Inocybaceae	Inocybe	/inocybe	KP783442|k__Fungi;p__Basidiomycota;c__Agaricomycetes;o__Agaricales;f__Inocybaceae;g__Inocybe;s__Inocybe_maculata|SH1553917.08FU	100	1e-77	99.38
OTU_187	K178_1348090|F|ITS2	LR989459	ATATAAACTCAACCCTTCTCTTGTTGAAGGGTTTGGATGTGGGGGTTTTGCTGGCCTTCTCAAAGAGGTTCAGCTCCCCTGAAATGCATTAGCAGAACGACCTTGCTCATTGGTGTGATAACTATCTACGCTTATGACTGTGAGGGGCAGTTCAGCTTTCTAACAGTCCATGGACAATTCATCATTA	Fungi	Basidiomycota	Agaricomycetes	Agaricales	Cortinariaceae	Cortinarius	/cortinarius	UDB024952|k__Fungi;p__Basidiomycota;c__Agaricomycetes;o__Agaricales;f__Cortinariaceae;g__Cortinarius;s__Cortinarius_sp|SH1545284.08FU	100	4e-94	100
OTU_188	K178_1355358|F|ITS2	LR989460	TAATCTCACTACAACCGCTTTTTTGTGGTTGCATGTGGACTTGGATGTTGCCGTGTCACAAACGGCTCATCTGAAATGCCTGAGTGTACCCCTGCTTTGCGGCGTATTCGGTGTGATAAATCTTCACCGGAGTTGACCCTCAGGGTCACGTCTGCTTGACATGGCTCTATGCTTCCAACTGTCCTGACAAGACAATCTTTGACA	Fungi	Basidiomycota	Agaricomycetes	Sebacinales	Serendipitaceae	Serendipita	serendipita2	UDB031656|k__Fungi;p__Basidiomycota;c__Agaricomycetes;o__Sebacinales;f__Serendipitaceae;g__Serendipita;s__Serendipita_sp|SH1577260.08FU	100	7e-102	99.51
OTU_189	K179_1384032|F|ITS2	LR989461	TACTCTCACACTTCTGATCTTTTGGGTCGGGAGCGGTGGACTTGGGTGTTGCTGCTTTACTGTGGCTCACCTCAAATGCATTAGTGCAACTCTTGGTTGGACATAGTACGGCGTGATAAGTATCTTCGCCGGCACCTCGCAAGAGGGTGGCTGATCAAGAGCTCTGTGCTTTCCAACTGTCTTCAGACAACAACTGACA	Fungi	Basidiomycota	Agaricomycetes	Sebacinales	Sebacinaceae	Sebacina	/sebacina	KC986244|k__Fungi;p__Basidiomycota;c__Agaricomycetes;o__Sebacinales;f__Sebacinaceae;g__Sebacina;s__Sebacina_sp|SH1561861.08FU	100	4e-99	99.5
OTU_190	K185_1540463|F|ITS2	LR989462	CACCACTCAAGCCTGGCTTGGTGTTGGGCGACGTCCCCTTTGGGGACGCGCCTCGAAACGCTCGGCGGCGTGGCACCGGCTTTAAGCGTAGCAGAATCTTTCGCTTTGGAAGTCGGGGCCCCGTCTGCCGGAAGACCTACTCGCAA	Fungi	Ascomycota	Dothideomycetes	Mytilinidales	Gloniaceae	Cenococcum	/cenococcum	LC095167|k__Fungi;p__Ascomycota;c__Dothideomycetes;o__Mytilinidales;f__Gloniaceae;g__Cenococcum;s__Cenococcum_geophilum|SH1639590.08FU	100	2e-71	100
OTU_191	K185_1540468|F|ITS2	LR989463	ACACCTCAACTCTTTATGGTTTTCCATGAAGGGCTTGGACTTTGGGGGTCTTGCTGGCCTTTAGTCAGCTCCTCTCAAACGAATCAGCTTTCCAGTGTTTGGCAGCGTCACAGGTGTGATAACTATCTACGCTTGTGGTTTTCTGCCAGGTAATCCTCAGTGATGGGGATTCGCTGGGGCTTATAAATGTCTCTCCTCAGCGAAGACAGCTTTGTGAAC	Fungi	Basidiomycota	Agaricomycetes	Thelephorales	Thelephoraceae	Tomentella	/tomentella-thelephora	MH794980|k__Fungi;p__Basidiomycota;c__Agaricomycetes;o__Thelephorales;f__Thelephoraceae;g__Tomentella;s__Tomentella_sp|SH1502220.08FU	100	3e-105	98.17
OTU_192	K185_1541267|F|ITS2	LR989464	ACACCTCAACTCTTCATGGTTTTCCTTGATGAGCTTGGACTTTGGGGGTCTTGCTGGCCTGTGGTCGGCTCCCCTCAAATGAATCAGCTTGCCAGTGTTTGGTGGCATCACGGGTGTGATAACTATCTACACTTGTGGTTTTCTGCCAAGTAACCTTCAGCAATGGGGGTTCACTGGAGCTCACAAATGTCTCTCGTCAGTGGGGGACAGCCCTTTTGAAC	Fungi	Basidiomycota	Agaricomycetes	Thelephorales	Thelephoraceae	Tomentella	/tomentella-thelephora	KT353056|k__Fungi;p__Basidiomycota;c__Agaricomycetes;o__Thelephorales;f__Thelephoraceae;g__Tomentella;s__Tomentella_sp|SH1502782.08FU	100	3e-96	95.52
OTU_193	K185_1546746|F|ITS2	LR989465	AAACTCTCAAACCACATCATTCGTTTGACGTGGCTTTGGACGTGGGGGTTGCCGGCTTTCTCCTCAGAGAGCCCTGCTCCCCTGAAATGCATTAGTGGTATCTGGAGTGGAAAACCGCTAGGTGTGATAATACTGTCTATGCCTTTGGTTATGCCACAATGTGCTGCTTCCAACCACATTTTATTTTGACAA	Fungi	Basidiomycota	Agaricomycetes	Agaricales	Inocybaceae	Inocybe	/inocybe	KX510016|k__Fungi;p__Basidiomycota;c__Agaricomycetes;o__Agaricales;f__Inocybaceae;g__Inocybe;s__Inocybe_sp|SH1174119.08FU	95	6e-92	100
OTU_194	K185_1553668|F|ITS2	LR989466	ACACCTCAACTCTCATGGTTTGCCATGATGAGCTTGGACTTTGGGGGTCTTGCTGGCCTACGGTCGGCTCCTCTCAAATGAATCAGCTTGCCAGTGTTTGGTGGCATCACGGGTGTGATAACTATCTACGCTTGTGGTTTCCCACCAGGTAACCTTCAGTGATGGAGGTTCGCTGGGGCTCATAAATGTCCCTCCACAGTGAGGACAGCTTTTGAAC	Fungi	Basidiomycota	Agaricomycetes	Thelephorales	Thelephoraceae	Tomentella	/tomentella-thelephora	UDB004926|k__Fungi;p__Basidiomycota;c__Agaricomycetes;o__Thelephorales;f__Thelephoraceae;g__Tomentella;s__Tomentella_sp|SH1502271.08FU	100	4e-109	99.54
OTU_195	K187_1597889|F|ITS2	LR989467	CCCCACCCTTCTCAAGCATTATTTTATAATGTTTGGATTTATTTGGAGAGGCACCTCTGTCATGGAGGTACCCTTCAGAAATGAATATGGCAGTATAGTTTATATCTAAACTAGGCGTAATAATAATAATAAAGTCGCTGGGTTTTATCATATTTATACTAGCCTGAACCCACCCATTATTGAATC	Fungi	Ascomycota	Pezizomycetes	Pezizales	Pezizaceae	_	/terfezia-peziza depressa	HE687084|k__Fungi;p__Ascomycota;c__Pezizomycetes;o__Pezizales;f__Pezizaceae;g__unidentified;s__Pezizaceae_sp|SH1630802.08FU	100	1e-93	100
OTU_196	K187_1603100|F|ITS2	LR989468	AAACTCTCAAACCACATCATTCGTTTGACGTGGCTTTGGACGTGGGGGTTGCTGGCTTTCTTCAGCCTGCTCCTCTGAAAAGCATTAGTGGTATCTGAAGTGGAAAAACCGCTAGGTGTGATAATACTGTCTATGCCTTTGGTTTATGCCGCATGTGCTGCTTCCAACCGCACATTTTTGACAA	Fungi	Basidiomycota	Agaricomycetes	Agaricales	Inocybaceae	Inocybe	/inocybe	KM588779|k__Fungi;p__Basidiomycota;c__Agaricomycetes;o__Agaricales;f__Inocybaceae;g__Inocybe;s__Inocybe_sp|SH1174114.08FU	100	1e-88	98.91
OTU_197	K187_1620374|F|ITS2	LR989469	AATCATCAACCTCATCGTGGGGCTTGGACTTTGGAGCGTGCTGGCCCCTGAGGTCGGCTCCTCTTTAAATGCATCAGCGGAAAGCCATTGATGTTTCCCGTCAGCGTGATAATCCTGTTGCGCTGCTAGGTCACGTCGGGGATCCGCTTATAATGGTCTTCGGACGATATCTA	Fungi	Basidiomycota	Agaricomycetes	Atheliales	Atheliaceae	Amphinema	/amphinema-tylospora	LC013706|k__Fungi;p__Basidiomycota;c__Agaricomycetes;o__Atheliales;f__Atheliaceae;g__Amphinema;s__Amphinema_sp|SH1648331.08FU	100	2e-86	100
OTU_198	K19_1838049|F|ITS2	LR989470	AATCTTCAAAATCCCTCTCTTTTGAGTGATTTTTGGACTTGGAGGTTCAATGCTCGCTTTTGCCTTTTAGAAAGCGAGCTCCTCTCAAATGAATCAGTGGGGTCTGCTTTGCCGGTCCTTGACGTGATAAGATCTTTCTACGTTTTGGATTCGACATTGTCCCGCTTCCAATCGTCCCACGGACAAAGGGATGGTGCTCCGGTCGTGGCCGGACCCACCAAAGAAAA	Fungi	Basidiomycota	Agaricomycetes	Russulales	Russulaceae	Russula	/russula-lactarius	JQ975975|k__Fungi;p__Basidiomycota;c__Agaricomycetes;o__Russulales;f__Russulaceae;g__Russula;s__Russula_sp|SH1625349.08FU	100	3e-111	98.68
OTU_199	K19_1845184|F|ITS2	LR989471	ACACCTCAACTCTTCATGGTTTTCCATGATGAGCTTGGACTTTGGGGGACTTGCTGGCCTACAGTCAGCTCCTCTAAAATAAATCAGCTCGCCAGTGTTTGGTGGGTATCGCAGGTGTGATAACTATCTACGCTTGTGGTTTTCCACCAAGTAACCTTCAGCAGTGGAGGTTCACTGGAGCTCACAGACGTCTCTCCTCAGTGAGGGACAGCCCTTTGAAT	Fungi	Basidiomycota	Agaricomycetes	Thelephorales	Thelephoraceae	Tomentella	/tomentella-thelephora	KF000563|k__Fungi;p__Basidiomycota;c__Agaricomycetes;o__Thelephorales;f__Thelephoraceae;g__Tomentella;s__Tomentella_sp|SH1502234.08FU	100	3e-111	99.55
OTU_200	K2_2112154|F|ITS2	LR989472	ACACCTCAACTCTTCATGGTTTTCCATGATGAGCTTGGACTTTGGGGGTCTTGCTGGCCTGCGGTCAGCTCCTCTCAAATGAATCAGCTTACCAGTGTTTGGTGGGCATCACAGGTGTGATAACTATCTGCGCTTGTGGTTTTCCACCAAGTAACCTTCAGCAGTGGAGGTTCACTGGAGCTCACAGACGTCTCTCCTCAGTGAGGACAGCCCTTTGAAT	Fungi	Basidiomycota	Agaricomycetes	Thelephorales	Thelephoraceae	Thelephora	/tomentella-thelephora	MF352784|k__Fungi;p__Basidiomycota;c__Agaricomycetes;o__Thelephorales;f__Thelephoraceae;g__Thelephora;s__Thelephora_sp|SH1502215.08FU	100	2e-112	100
OTU_201	K2_2112158|F|ITS2	LR989473	AAATCAACTCAAGCACTTTTGCATGGTCATGGAGGAAGAGTCCGCCTTGTTGCGGTCTCCCCTCCCAAAATCAAGGGCGGAAAGTCACTGGCACTCGGCGTAGTAGTATCATTCGCGGGTCATCCAGTGTCCTTCCTGCCGTCAAACCCCCACAATTCTCTT	Fungi	Ascomycota	Pezizomycetes	Pezizales	Pyronemataceae	Geopora	/geopora	AY634111|k__Fungi;p__Ascomycota;c__Pezizomycetes;o__Pezizales;f__Pyronemataceae;g__Geopora;s__Geopora_sp|SH1637517.08FU	100	1e-78	99.38
OTU_202	K20_2071402|F|ITS2	LR989474	TACTCTCACACTCTCTGATCCTTTGGATTCAGGGAGCGGTGGACTTGGGTGTTTGCTGCTTTCCTTGTGGCTCACCTCAAATGCGTTAGTGCATCTCTTGGTTGGACATAGTACGGCGTGATAAGTATCTTCGCCGGCACCTCGCGAGAGGGTGGCTGATCGGGAGCTCTGTGCTTCAAACCGTCTTCGGACAATCTCTGACA	Fungi	Basidiomycota	Agaricomycetes	Sebacinales	Sebacinaceae	Sebacina	/sebacina	AB506977|k__Fungi;p__Basidiomycota;c__Agaricomycetes;o__Sebacinales;f__Sebacinaceae;g__Sebacina;s__Sebacina_sp|SH1561889.08FU	100	5e-93	97.06
OTU_203	K20_2077582|F|ITS2	LR989475	AATTCTCAACTACACTGATTTTGTTAGTGTAGATTGGATTTGGGGGAACATCTTTTGCGGGCTTTGTAAACATGAAGTCGGCTCCCCTGAAATTGATTTAGCGGTACCTTGGCAGAACCGTCTACAGGTGTGATAATTTATCTACATCTTTGATGTCTGCATGAAAAGGTCATGCTGCTTCCTAACCTCACTCCTTATTTAAAGGGGTGCACTAGTGACAA	Fungi	Basidiomycota	Agaricomycetes	Agaricales	Inocybaceae	Inocybe	/inocybe	MG495393|k__Fungi;p__Basidiomycota;c__Agaricomycetes;o__Agaricales;f__Inocybaceae;g__Inocybe;s__Inocybe_sp|SH1527782.08FU	100	2e-107	98.64
OTU_204	K22_2084148|F|ITS2	LR989476	ACACCTCAACTCTCATGGTCTGCCATGATGAGCTTGGACTTTGGGGGTCTTGCCGGCCTAGCGTCGGCTCCTCTCAAATGGATCAGCTTGCCAGTGTTTGGTGGCATCACGGGTGTGATAATTATCTACGCTTGTGGTTTTCCACCATGTAACCTTCAGCAATGGAGGTTCGCTGGAGCTCACAGATGTCCCTCCTTGGTGAGGACAGCTTTGAAC	Fungi	Basidiomycota	Agaricomycetes	Thelephorales	Thelephoraceae	Tomentella	/tomentella-thelephora	HQ215813|k__Fungi;p__Basidiomycota;c__Agaricomycetes;o__Thelephorales;f__Thelephoraceae;g__Tomentella;s__Tomentella_sp|SH1528522.08FU	98	6e-98	97.17
OTU_205	K22_2084421|F|ITS2	LR989477	TACTCTCACACTCTCTCGTCCTTTGGACGCGGAGAGCGGTGGACTTGGGTGTTTGCTGCTTTTCCTTGTGGCTCGCCTCAAATGCGTTAGTGCATCTCTTGGTTGGACATAGTACGGCGTGATAAGTGTCTTCGCCGGCGCCTCGCAAGAGGGTGGCCGATCGGGAGCTCTGTGCTTTCAAACCGTCTTCGGACAACATCTGACA	Fungi	Basidiomycota	Agaricomycetes	Sebacinales	Sebacinaceae	Sebacina	/sebacina	KM576596|k__Fungi;p__Basidiomycota;c__Agaricomycetes;o__Sebacinales;f__Sebacinaceae;g__Sebacina;s__Sebacina_sp|SH1561951.08FU	100	4e-99	98.54
OTU_206	K22_2084549|F|ITS2	LR989478	AATCTTCAAAATCCTTTTTTCTTCTTAAAGGGTTTTGGACTTGGAGGTTTAATGCTCGCCCTTTCTTTTGAAAGTGAGCTCCTCTCAAAAGAATTAGTGGGGTCCGCTTTGCTGATCCTTGACGTGATAAAATGTTTCTACGTTTTGGGTTTAGCTCTGTTCCTTGGACGCCTGCTCCTAACCGTCTCACTGACAAATGATGGTGCTCTGGTCACCGACCGTCTACATCGGCGGGAGGCTGGACCCACGAAAAGAAAA	Fungi	Basidiomycota	Agaricomycetes	Russulales	Russulaceae	Russula	/russula-lactarius	UDB025298|k__Fungi;p__Basidiomycota;c__Agaricomycetes;o__Russulales;f__Russulaceae;g__Russula;s__Russula_sp|SH1539043.08FU	100	3e-131	99.61
OTU_207	K22_2084828|F|ITS2	LR989479	AATTTCTCAAGCTTTGGATGGCTTTTTGTCTGTCCTTGGACTTGGTTGTTGGGCTCTGCCGTGTCCTTCATTTGGGACGGCTGGCCTTAAAAGTATTAGCTGATCCTCGTGTGGGTACTGGTTCTACTCAGCGTGATAACAATCTCTGATCGTTGAGGACATCTTCTGGATGGCCAGTCCTCATTTGGGTTGCTTCTAAACCGGTTTTCGCAGATTGCCCGATCTGCGTGCCACTTTTCAG	Fungi	Basidiomycota	Agaricomycetes	Cantharellales	Clavulinaceae	Clavulina	/clavulina	DQ974712|k__Fungi;p__Basidiomycota;c__Agaricomycetes;o__Cantharellales;f__Clavulinaceae;g__Clavulina;s__Clavulina_sp|SH1173460.08FU	98	6e-98	94.12
OTU_208	K22_2084986|F|ITS2	LR989480	TAACCACTCAAGCCTCGGCTTGGTCTTGGGGTTCCGCGGTCTCGCGGCCCTTAAAATCAGTGGCGGTGCCATCTGGCTCTAAGCGTAGTAATTTCTCTCGCTATAGGGTCCCGGTGGTCTCCTGCCAGAACCCCCTCATTTTTTAC	Fungi	Ascomycota	Leotiomycetes	Helotiales	Helotiaceae	Meliniomyces	/meliniomyces	AY969396|k__Fungi;p__Ascomycota;c__Leotiomycetes;o__Helotiales;f__Helotiaceae;g__Meliniomyces;s__Meliniomyces_sp|SH1523753.08FU	100	8e-70	99.32
OTU_209	K22_2085190|F|ITS2	LR989481	ACACCTCAACTCTCATGGTTTGCCATGATGAGCTTGGACTTTGGGGGTCTTGCTGGCCTTATGGTCGGCTCCTCTTAAATTAATCAGCTTGCCAGTGTTTGGTGGCATCACAGGTGTGATAACTATCTACGCTTGTGGTTTTCCATCAGGTAACCTTCAGTGATGGAGGTTCGCTGGGGCTCATAAAGGTCTCTCCTCAGCGAGGACAGTTTTTTGAAC	Fungi	Basidiomycota	Agaricomycetes	Thelephorales	Thelephoraceae	_	/tomentella-thelephora	KY684627|k__Fungi;p__Basidiomycota;c__Agaricomycetes;o__Thelephorales;f__Thelephoraceae;g__unidentified;s__Thelephoraceae_sp|SH1503228.08FU	100	3e-110	99.54
OTU_210	K22_2085345|F|ITS2	LR989482	AATCATCAACCTCACCGTGGGGCTTGGACTTTGGAGCGTGCTGGCCTGAGGTCGGCTCCTCTTTAAATGCATCAGCGGAAAGCCATTGATGTTTCCCGTCAGCGTGATAATCCTGTTGCGCTACTAGGTCACATCGGGGGTCCGCTTATAATGGTCTTCGGACAATATCTA	Fungi	Basidiomycota	Agaricomycetes	Atheliales	Atheliaceae	Amphinema	/amphinema-tylospora	MH038104|k__Fungi;p__Basidiomycota;c__Agaricomycetes;o__Atheliales;f__Atheliaceae;g__Amphinema;s__Amphinema_sp|SH1550165.08FU	98	1e-73	96.43
OTU_211	K22_2086291|F|ITS2	LR989483	ACACCTCAACTCTCATGGTCTTCCATGATGAGCTTGGACTTTGGGGGTTTGCTGGCCCTGCGGCCGGCTCCTCTCAAATGAATCAGCTTGCCAGTGTTTGGTGGCATCACGGGTGTGATAACTATCTACGCCCGCGGTCGTCTGCCAGGTAACCCTCAGCGATGAGGGTTCATTGGAGCTCATAAACGTCTCTCCTCGGCGAGGACAACTTTTGAAC	Fungi	Basidiomycota	Agaricomycetes	Thelephorales	Thelephoraceae	Tomentella	/tomentella-thelephora	LC145311|k__Fungi;p__Basidiomycota;c__Agaricomycetes;o__Thelephorales;f__Thelephoraceae;g__Tomentella;s__Tomentella_sp|SH1502193.08FU	100	4e-109	99.54
OTU_212	K24_2089393|F|ITS2	LR989484	TACTCTCACACTCCCGATCTTTGGATTGGGAGCGGTGGACTTGGGTGTTGCTGCTTACCGTGGCTCACCTCAAATGGATTCGTGCACCTCCTGGTTGGACATAGTACGGCGTGATAAGTGTCTTCGCCGGCACCTCAGTAGAGGGTGGCTGACCGGGAGCTCTGTGCTTCAAACCGTCTTCGGACAACAACTGACA	Fungi	Basidiomycota	Agaricomycetes	Sebacinales	Sebacinaceae	Sebacina	/sebacina	AB831810|k__Fungi;p__Basidiomycota;c__Agaricomycetes;o__Sebacinales;f__Sebacinaceae;g__Sebacina;s__Sebacina_sp|SH1154474.08FU	100	6e-97	99.49
OTU_213	K24_2090525|F|ITS2	LR989485	AATTCTCAACCTTCCAGCTTTTATAAGCTTGGTTAGGCTTGGATGTGGGAGTTGCGGGCTTCATCAATGAGGTCGGCTTTCCTCAAATGCATTAGCGGAACTTTTGTGGACCGTCTATTGGTGTGATAATTATCTACGCCGTGGATGTGAAACAGCTTTATGAAGTTCAGCTTCAAACCGTCCATTCACTTGGACAATTTTGACA	Fungi	Basidiomycota	Agaricomycetes	Agaricales	Hydnangiaceae	Laccaria	/laccaria	LC384114|k__Fungi;p__Basidiomycota;c__Agaricomycetes;o__Agaricales;f__Hydnangiaceae;g__Laccaria;s__Laccaria_laccata|SH1553006.08FU	100	4e-104	100
OTU_214	K27_2106794|F|ITS2	LR989486	AATTATCAATCACTTATCTTTTAGAAAGGTGAATTGGACTTGGAGTCTTGCTGGCTATCAAAGTCAGCTTCTCTTAAATGCATTAGCGTGTACACTTTGTGGATAGGCTTTGGTTTGATAAATATCTATGCCATTGCTGTGAAGCAAGAAGTCAGCTACCAATAAGTTCATTTTTTGAACATTTTGAC	Fungi	Basidiomycota	Agaricomycetes	Agaricales	Hygrophoraceae	Hygrophorus	/hygrophorus	UDB037600|k__Fungi;p__Basidiomycota;c__Agaricomycetes;o__Agaricales;f__Hygrophoraceae;g__Hygrophorus;s__Hygrophorus_gliocyclus|SH1508834.08FU	100	5e-93	99.47
OTU_215	K27_2106885|F|ITS2	LR989487	ACACCTCAACTCTCACAGTTTCTTGTGACAAGTTGGACTTGGGGGTTTTGTTGGCCTGTGGTCAGCTCTCCTCAAATGAATTAGCTTGCCGGTGTCTGGCGGCATCATGGGTGTGATAACCATCTACGCTTGTGATCGTCTGCGAGGTAAACCTCTGGTCTGCGGAGGTTCGCTGGAGCTCATAGATGTCTCTCCTCGGTGAAGACAGCTGTCTGAA	Fungi	Basidiomycota	Agaricomycetes	Thelephorales	Thelephoraceae	Tomentella	/tomentella-thelephora	UDB018688|k__Fungi;p__Basidiomycota;c__Agaricomycetes;o__Thelephorales;f__Thelephoraceae;g__Tomentella;s__Tomentella_sp|SH1159431.08FU	100	9e-91	94.47
OTU_216	K27_2107529|F|ITS2	LR989488	ACACCTCAACTCTCATGGTTTGCCATGATGAGCTTGGACTTTGGGGGTCTTGCTGGCCTGTGGTCGGCTCCTCTCAAATGAATCAGCTTGCCAGTGTTTGGTGGCATCGCGGGTGTGATAACTATCTACGCTTGTGGTTTTCCGCCAGATAACCTTCAGTGACATGGAGGTTTGCTGGAGCTCATAAACGTCTCTCCCCAGCGAAGACAGCTTTGTGAAC	Fungi	Basidiomycota	Agaricomycetes	Thelephorales	Thelephoraceae	Tomentella	/tomentella-thelephora	UDB026404|k__Fungi;p__Basidiomycota;c__Agaricomycetes;o__Thelephorales;f__Thelephoraceae;g__Tomentella;s__Tomentella_sp|SH1610974.08FU	99	7e-107	98.64
OTU_217	K27_2107852|F|ITS2	LR989489	AATCATCAACCCCACTGGGGGCTTGGACTTGGAGCGTGCTGGCGAAGGTCAGCTCCTCTTTAAATGCATCAGCGGAAGAATGCACCTTCTCTTTCTCCCTTCGGCGTGATAATCCTGTTGCGCCGTGTGCGGGTGGAAGGTGTTCCGCTTATAATCGTCCTTGGACAACGTTACAC	Fungi	Basidiomycota	Agaricomycetes	Atheliales	Atheliaceae	Amphinema	/amphinema-tylospora	KM588762|k__Fungi;p__Basidiomycota;c__Agaricomycetes;o__Atheliales;f__Atheliaceae;g__Amphinema;s__Amphinema_sp|SH1648351.08FU	86	8e-61	94.74
OTU_218	K28_2109995|F|ITS2	LR989490	ACACCTCAACTCTCATGGTCCGCCATGATGAGCTTGGACTTTGGGGGTCTTGCTGGCCTAGCGTCGGCTCCTCTCAAATGGATCAGCTTTCCAGTGTTTGGTGGCATCACAGGTGTGATAACTATCTACGCTTGTGGTTTTCTGCCATGTAACCTTCAGTGATGGGGGTTCGCTGGAGCTCACAGATGTCTCTCCTTGGGGAGGACAGCTTTTGAAC	Fungi	Basidiomycota	Agaricomycetes	Thelephorales	Thelephoraceae	Tomentella	/tomentella-thelephora	GQ985416|k__Fungi;p__Basidiomycota;c__Agaricomycetes;o__Thelephorales;f__Thelephoraceae;g__Tomentella;s__Tomentella_sp|SH1503345.08FU	100	9e-111	100
OTU_219	K28_2110001|F|ITS2	LR989491	ACACCTCAACTCTCATGGTCTTCCATGACGAGCTTGGACTTTGGAGGTTTGCTGGCCCTGCGGCCGGCTCCTCTCAAACAAATCAGCTTGCCAGTGTTTGGCGGCATCTCACGGGTGTGATAACTATCTACGCTCGCGGTTGTCTGCCAGGTAACCCTCAGCGATGAAGGTTCATTGGGGCTCATAAACGTCTCTCCTCGGCGAGGACAGCTTTTGAAC	Fungi	Basidiomycota	Agaricomycetes	Thelephorales	Thelephoraceae	Tomentella	/tomentella-thelephora	KP783473|k__Fungi;p__Basidiomycota;c__Agaricomycetes;o__Thelephorales;f__Thelephoraceae;g__Tomentella;s__Tomentella_ellisii|SH1502216.08FU	100	7e-112	100
OTU_220	K29_2110782|F|ITS2	LR989492	ACACCTCAACTCTCATGGCTTGCCATGATGGGCTTGGATTATGGGGGTCTTGCTGGCCTATGGTCAGCTCCTCTCAAATGGATCAGCTTTCCAGTGTTTGGTGGCATCACGAGTGTGATAACTATCTACGCTTGTGGTTTCCTGCCAGGTAACCTTCAGTGATGGGGGTTCGCTGGGGCTCATAAATGTCTCTCCTCAGTGAAGACAGGTTTTTTAAT	Fungi	Basidiomycota	Agaricomycetes	Thelephorales	Thelephoraceae	Tomentella	/tomentella-thelephora	UDB014116|k__Fungi;p__Basidiomycota;c__Agaricomycetes;o__Thelephorales;f__Thelephoraceae;g__Tomentella;s__Tomentella_sp|SH1502203.08FU	100	3e-111	100
OTU_221	K3_2183266|F|ITS2	LR989493	TAACCCCTCAAGCTCAGCTTGGTGTTGGGGCCTGCCGTCTGGCAGCCCTTAAAATCAGTGGCGGTGCCATCTGGCTCTAAGCGTAGTAATTTTTCTCGCTACAGAGTTCTGGTGGATGCTTGCCATCAACCCCCAATTTTCTAT	Fungi	Ascomycota	Leotiomycetes	Helotiales	_	_	/helotiales1	AJ292198|k__Fungi;p__Ascomycota;c__Leotiomycetes;o__Helotiales;f__unidentified;g__unidentified;s__Helotiales_sp|SH1564443.08FU	100	2e-70	100
OTU_222	K3_2183359|F|ITS2	LR989494	ACACCTCAACCCTCGTGGTTTGCCACGATCGGCTTGGACTTTGGAGGTTTTGCTGGCCCCCCTGTGTGGTCGGCTCCTCTCAAATGAATCAGCTTACCAGTGTTTGGTGGCGTCGCAGGTGTGATAACTATCTACGCTCGCGGCCGTCTGCCATCCAACCTTCAGCGATGAGGGTTCGCTGGGGCTCACAGATGTCTCTCCCGAGCGAAGACAGCCTTTGATC	Fungi	Basidiomycota	Agaricomycetes	Thelephorales	Thelephoraceae	Tomentella	/tomentella-thelephora	UDB022947|k__Fungi;p__Basidiomycota;c__Agaricomycetes;o__Thelephorales;f__Thelephoraceae;g__Tomentella;s__Tomentella_sp|SH1502636.08FU	98	1e-94	95.43
OTU_223	K3_2184892|F|ITS2	LR989495	ACACCTCAACTCTCATGGTTCGCCATGATGAGCTTGGACTTTGGGGGCCTTGCTGGCTTGACCGTCGGCTCCTCTCAAATGAATCAGCTTGCCAGTGTTTGGTGGCATCACAGGTGTGATAACTATCTACGCTTGTGACCGTTCACCAGGTAACCTTCAGTGATGGAGGTTCGCTGGAGCTCACAGACGTCTCTCCCCAGGGAGGACAGCTTCTAAAT	Fungi	Basidiomycota	Agaricomycetes	Thelephorales	Thelephoraceae	Tomentella	/tomentella-thelephora	KF296750|k__Fungi;p__Basidiomycota;c__Agaricomycetes;o__Thelephorales;f__Thelephoraceae;g__Tomentella;s__Tomentella_sp|SH1502314.08FU	100	2e-107	99.08
OTU_224	K3_2185661|F|ITS2	LR989496	AATTCTCAACTATTATCAGCTTTTGCTGATGATGGCTTGGATATGGGGGTTTATTTTGCTGGCTTCACAGAATGTCAGCTCCCCTTAAATGCATTAGCTGGTGCCCCGCGTGGACTGTCTATTGGTGTGATAATTATCTACGCCGTGGACATCTACAATCATATGGGTTTGCACTGCTTCCAACCGTCTGTTTACTCAGACAATACATGACA	Fungi	Basidiomycota	Agaricomycetes	Agaricales	Hymenogastraceae	Hebeloma	/hebeloma-alnicola	UDB036458|k__Fungi;p__Basidiomycota;c__Agaricomycetes;o__Agaricales;f__Hymenogastraceae;g__Hebeloma;s__Hebeloma_mesophaeum|SH1563787.08FU	100	5e-108	100
OTU_225	K3_2186854|F|ITS2	LR989497	TACTCTCACACTCTCTGATTTTGTGATTAGAGAGCGGTGGACTTGGATGTTGCCTGGTACTTGCTGTCAGGCTCATCTTAAATGACTTAGTACAACTCCTAGTTAAACATAGTACGGCGTTATAACTTAACCCCCGCTGTTCTTTTTGTCTGATTAGGAGCTCTGTTGCTTCGAACGGTCTTCGGACAATTCTGATA	Fungi	Basidiomycota	Agaricomycetes	Sebacinales	Sebacinaceae	Helvellosebacina	/sebacina	HG796960|k__Fungi;p__Basidiomycota;c__Agaricomycetes;o__Sebacinales;f__Sebacinaceae;g__Helvellosebacina;s__Helvellosebacina_sp|SH1556815.08FU	100	2e-96	98.98
OTU_226	K3_2188354|F|ITS2	LR989498	AATACCTCTCAAGCACTATTGCTTGGCCATGGAAGATGAGTATGCTTGCATTCTCCCTTCTGAAATTCAAAGGCGGATGATCTCATATTCCCCGGCGTAGTAAGTGTTTATCTTTCGCTTGGAGTGTGTGACAGTCTTGCCATCGACCCCCATCATTTCAA	Fungi	Ascomycota	Pezizomycetes	Pezizales	Pyronemataceae	Wilcoxina	/wilcoxina	HM044641|k__Fungi;p__Ascomycota;c__Pezizomycetes;o__Pezizales;f__Pyronemataceae;g__Wilcoxina;s__Wilcoxina_mikolae|SH1557664.08FU	100	4e-78	99.38
OTU_227	K3_2188408|F|ITS2	LR989499	TACTCTCACACTCTGATCCTTTGGATTGCGAGTGGTGGACTTGGGTGTTGCTGCTGCGTGGTGGCTCACCTCAAATGCGTTAGTGCAACTCCTGATTGGACATAGTACGGCGTGATAAGTGTCTTCGCCGGCGCCTCGTAAGAGGGTGGCTGATTGGGAGCTCTGTGCTTCACAAACCGTCTTCGGACAATTCTGACA	Fungi	Basidiomycota	Agaricomycetes	Sebacinales	Sebacinaceae	Sebacina	/sebacina	KX095158|k__Fungi;p__Basidiomycota;c__Agaricomycetes;o__Sebacinales;f__Sebacinaceae;g__Sebacina;s__Sebacina_sp|SH1183779.08FU	100	1e-98	99.49
OTU_228	K3_2190178|F|ITS2	LR989500	AAATCATCAACCCCGTCGATCTTTGATCGGTCGGAGGCTTGGACTTTGGAGCGTGCTGGCCCCCTGAGGTCGGCTCCTCTTTAAATGCATCAGCGGAAAGCCCATTGACGTTTCCCGTCGGCGTGATAACACTGTTGCGTCGTCAGGGTCTGGTTGGGGCTCGCTTATAATCGTCTTCGGACAACATCCCA	Fungi	Basidiomycota	Agaricomycetes	Atheliales	Atheliaceae	Amphinema	/amphinema-tylospora	LC029800|k__Fungi;p__Basidiomycota;c__Agaricomycetes;o__Atheliales;f__Atheliaceae;g__Amphinema;s__Amphinema_sp|SH1648325.08FU	100	2e-96	100
OTU_229	K30_2120870|F|ITS2	LR989501	ACACCTCAACTCTCATGGCTTGCCGTGATGAGCTTGGACTTGGGGGTCTTGCTGGCCTGCTGTCAGCTCCTCTCAAATGAATTAGCTTGCCAGTGTTTGGTGGGATCACAGGTGTGATAACTATCTACGCTTGTGGTTTTCCACCAGGTAACCTTCAGCAATGGAGGTTCACTGGAGCTTATAAACGTCTCTCCTCAGCGAGGACAGATTTTGACT	Fungi	Basidiomycota	Agaricomycetes	Thelephorales	Thelephoraceae	Tomentella	/tomentella-thelephora	GQ900538|k__Fungi;p__Basidiomycota;c__Agaricomycetes;o__Thelephorales;f__Thelephoraceae;g__Tomentella;s__Tomentella_sp|SH1528466.08FU	99	6e-98	96.76
OTU_230	K32_2124799|F|ITS2	LR989502	GAAATCAACTCAAGCACTTTTGCATGGTCATGGAGGAAGAGTCCCGTCTTGTTGCGGTCTCCCCCGCGAAAATCAACGGCGGAAAGTCACTGGCACCTGGCGTAGTAGAATCTGTTCGCTGTTCAGCCAGTGTCGTTCCTGCCGGCAAACCCCCCACAATTCTCTT	Fungi	Ascomycota	Pezizomycetes	Pezizales	Pyronemataceae	Geopora	/geopora	LC200535|k__Fungi;p__Ascomycota;c__Pezizomycetes;o__Pezizales;f__Pyronemataceae;g__Geopora;s__Geopora_sp|SH1637463.08FU	100	7e-81	99.4
OTU_231	K32_2124877|F|ITS2	LR989503	TGAACTCTCAAAGCCCACGCACATTTTGACGTGGGCTTTGGACTTGAGGGCTTTTTGCAGGCTTTTGATTCAGAAAGCCTGCTCCCTTGAAAATCATCAGTGGTATCTGGAGCGGAAACCGCTAGGTGTTGATAACATTCATCTATGCCTTTGGGTATGCCGCGTAAATGTGCTGCTTCCAACGCCCCATGCTCTTTTGACAA	Fungi	Basidiomycota	Agaricomycetes	Agaricales	Inocybaceae	Inocybe	/inocybe	UDB026342|k__Fungi;p__Basidiomycota;c__Agaricomycetes;o__Agaricales;f__Inocybaceae;g__Inocybe;s__Inocybe_sp|SH1562252.08FU	100	5e-88	96.08
OTU_232	K33_2127300|F|ITS2	LR989504	ACACCACTCAAGCTCAGCTTGGTATTGGGTCACGCCAGCAATGGTGAACCTCAAACTCAGTGGCGGCACCGTTGGGTCCCGAGCGTAGTAAATATCTCGCTGAGGGTTCCCTCCGGTTGGCGACCAACAACCCAATTTTTTAA	Fungi	Ascomycota	Pezizomycetes	Pezizales	Helvellaceae	Helvella	/tuber-helvella	KY322650|k__Fungi;p__Ascomycota;c__Pezizomycetes;o__Pezizales;f__Helvellaceae;g__Helvella;s__Helvella_crispa|SH1566868.08FU	100	4e-68	99.3
OTU_233	K35_2149743|F|ITS2	LR989505	ACACCTCAACTCTCGTGGTCTTCCACGACGAGCTTGGACTTTGGAGGTTTGCTGGCCCTGCGGCCGGCTTCTCTCAAATGAATCAGCTTGCCAGTGTTTGGTGGCATCACGGGTGTGATAACTATCTACGCTCGCGGTCGTCTGCCAGGTTACCTTCAGCGATGAAGGTTCATTGGGGCTCACAAACGTCTCTCCTCAGCGAAGACAACTTTTGAAC	Fungi	Basidiomycota	Agaricomycetes	Thelephorales	Thelephoraceae	Tomentella	/tomentella-thelephora	MH795000|k__Fungi;p__Basidiomycota;c__Agaricomycetes;o__Thelephorales;f__Thelephoraceae;g__Tomentella;s__Tomentella_sp|SH1502256.08FU	100	2e-102	97.7
OTU_234	K38_2171047|F|ITS2	LR989506	TACTCTCACACTCTCCGATCCTTTGGATTTGGGGAGCGGTGGACTTGGGTGCTTGCTGCTTTCCTGTGGCTCACCTCAAATGTGTTAGTGCATCTCTTGATTGGACATAGTACGGCGTGATAAGTGTCTTCGCCGGCACCTCATAAGAGGGTGGCCGATTGGGAGCTCTGTGCTTTCAAACCGTCTTCGGACAACTTCTGACA	Fungi	Basidiomycota	Agaricomycetes	Sebacinales	Sebacinaceae	Sebacina	/sebacina	JQ420941|k__Fungi;p__Basidiomycota;c__Agaricomycetes;o__Sebacinales;f__Sebacinaceae;g__Sebacina;s__Sebacina_sp|SH1561963.08FU	100	2e-101	99.51
OTU_235	K41_2203368|F|ITS2	LR989507	ACACCTCAACTCTTCATGGTTTTCCATGATGAGCTTGGACTTTGGGGGTCTTGCTGGCCTGTGGTCAGCTCCTCTCAAATGAATCAGCTTGCCAGTTTTTGGTGGGCATCACAGGTGTGATAACTATCTACGCTTGTGGTTTTCCACCAGGGTAACCTTCAGCAGTGGAGGTTCACTGGAGCTTACAAATTTCTCTCCTCTGTGAGGACAGCCCTTTGAAT	Fungi	Basidiomycota	Agaricomycetes	Thelephorales	Thelephoraceae	Tomentella	/tomentella-thelephora	MH038111|k__Fungi;p__Basidiomycota;c__Agaricomycetes;o__Thelephorales;f__Thelephoraceae;g__Tomentella;s__Tomentella_sp|SH1528415.08FU	100	3e-106	98.19
OTU_236	K41_2203371|F|ITS2	LR989508	TACTCTCACACTCTTTAATTTATTAGAGAGCGGTGGAATTGGGTGTTGCCTGGTACTTGCTGTCAGGCTCATCTCAAATGCGTTAGTGCGACTGCTAGTTGGACATAGTACGGCGTGATAAATAAATCGCTGTTTTCTGTCTCATTAGCGGCTCTGTGCTTCAAACCGTCTTCGGACAATCTCTGATA	Fungi	Basidiomycota	Agaricomycetes	Sebacinales	Sebacinaceae	Helvellosebacina	/sebacina	AB506094|k__Fungi;p__Basidiomycota;c__Agaricomycetes;o__Sebacinales;f__Sebacinaceae;g__Helvellosebacina;s__Helvellosebacina_sp|SH1515903.08FU	100	3e-90	98.43
OTU_237	K41_2203375|F|ITS2	LR989509	ACACCTCAACTCTTCATGGTTTTCCTTGATGAGCTTGGACTTTGGGGGTTTTGCTGGCCTGTGGTCGGCTCCCCTCAAATAAATCAGCTTGCCAGTGTTTGGTGGCATCACAGGTGTGATAACTATCTACACTTGTGGTTTTCCACCAAGTAACCTTCAATGGTGGGGGTTCACTGGAGCTCACAAACGTCCCTCATCAGTGGGGGACAGCCCATTTGAAC	Fungi	Basidiomycota	Agaricomycetes	Thelephorales	Thelephoraceae	Tomentella	/tomentella-thelephora	UDB013618|k__Fungi;p__Basidiomycota;c__Agaricomycetes;o__Thelephorales;f__Thelephoraceae;g__Tomentella;s__Tomentella_sp|SH1568887.08FU	100	3e-111	99.55
OTU_238	K41_2203393|F|ITS2	LR989510	ACAACCATTTCACATATAATGTGGTATTGGCAGATGTGGGTGGCACTTGCGGTGCCTGTCCCACTCAGCTTAAATGGATAGGCCGGAGAAGCAAACCATGGCAACAGACTCACAGAGTGTTATACAATGCTAAACTAGTCTGAAGTAGGTTGAAATCCGTGTCACTGGACCCCCCGTTCATCAAAACCATAGA	Fungi	Ascomycota	Pezizomycetes	Pezizales	Tuberaceae	Tuber	/tuber-helvella	KX444467|k__Fungi;p__Ascomycota;c__Pezizomycetes;o__Pezizales;f__Tuberaceae;g__Tuber;s__Tuber_sp|SH1648994.08FU	96	2e-91	99.46
OTU_239	K41_2203837|F|ITS2	LR989511	CCCCATATTCTCAAGCATTATTTTGTAATGTTTGGATTTGTTTGGAGAGGCACCTCAGTCATAGAGGTACCCTTCAGAAATGTATATGGCAGTATAGTTTATATCTGAACTAGGCGTAATAATAATAAAGTCGCTGAGTTCACCATATTTATACTTGCCTGAAACCACCCATTGTTAAATC	Fungi	Ascomycota	Pezizomycetes	Pezizales	Pezizaceae	_	/terfezia-peziza depressa	HM105556|k__Fungi;p__Ascomycota;c__Pezizomycetes;o__Pezizales;f__Pezizaceae;g__unidentified;s__Pezizaceae_sp|SH1630808.08FU	100	8e-91	100
OTU_240	K41_2211042|F|ITS2	LR989512	ACACCTCAACTCTTCATGGTTTTCCTTGATGAGCTTGGACTTTGGGAGTCTTGCTGGCCTGTGGTTAGCTCCCCTCAAATGAATCAGCTTGCCAGTGTCTGGTGGCATCACAGGTGTGATAACTATCTACACTTGTGGTTTTCCACCAAGTAACCTTCAGCAATGGGGGTTCACTGGAGCTCACAAATGTCTGTCATCAGTGGGGGACAGCCCTTTTGAAT	Fungi	Basidiomycota	Agaricomycetes	Thelephorales	Thelephoraceae	Tomentella	/tomentella-thelephora	KT353056|k__Fungi;p__Basidiomycota;c__Agaricomycetes;o__Thelephorales;f__Thelephoraceae;g__Tomentella;s__Tomentella_sp|SH1502782.08FU	99	4e-94	95.05
OTU_241	K42_2214964|F|ITS2	LR989513	AATTCTCAACCACACTGACTTTTGATTGGTGTGGCTTGGATTTGGGATTGTGGGCTATTGTCGTAGTCTGCTCCCCTGAAATTGATTAGCAGTGCCTTGGTGGAACTGTCTACAGGTGTGATAATTATCTACATCCTAGACATCTGCTTGATGCTGCTTTCTAAACCTTACCTCTATTGACAA	Fungi	Basidiomycota	Agaricomycetes	Agaricales	Inocybaceae	Inocybe	/inocybe	FJ904147|k__Fungi;p__Basidiomycota;c__Agaricomycetes;o__Agaricales;f__Inocybaceae;g__Inocybe;s__Inocybe_rimosa|SH1649736.08FU	100	6e-92	100
OTU_242	K49_2258856|F|ITS2	LR989514	TAACCCCTCAAGCTCGGCTTGGTGTTGGGGCCTGCCGCACGGGCAGCCCTTAAAATCAGTGGCGGTGCCATCTGGCTCTAAGCGTAGTAATTCTTCTCGCTATAGAGTCCCGGTGGATGCTTGCCATTAACCCCCAATTTCAAT	Fungi	Ascomycota	Leotiomycetes	Helotiales	_	_	/helotiales1	KF850382|k__Fungi;p__Ascomycota;c__Leotiomycetes;o__Helotiales;f__unidentified;g__unidentified;s__Helotiales_sp|SH1564445.08FU	100	2e-70	100
OTU_243	K49_2259542|F|ITS2	LR989515	AAATCAACTCAAGCGCTTTTGCATGGTCATGGAGGAAGAGTCCGTCTTGTTGCGGTCTCCCCGCCGAAAATCAACGGCGGAAAGTCACTGGTACCCGGCGTAGTAGAATCTGTTCGCTGTTCGGCCAGTGTCGTTCCTGCCGGCAAACCCCCCACAATTCTCTT	Fungi	Ascomycota	Pezizomycetes	Pezizales	Pyronemataceae	Geopora	/geopora	LC013719|k__Fungi;p__Ascomycota;c__Pezizomycetes;o__Pezizales;f__Pyronemataceae;g__Geopora;s__Geopora_sp|SH1637463.08FU	100	9e-80	99.39
OTU_244	K51_2282773|F|ITS2	LR989516	AATTCTCAACCCCGAATGGATTTGTTTCTGTTCGGGGCTTGGACTTGGAGCGTGCTGGCGAAAGTCGGCTCCTCTCAAATGCATCAGCGGAATTCAACCTTTGGCTTTCGGACATCAGTGTGATAATGACGTTGCGCTGTCGTCTGACCCTCAAAGTCCGCTTACAATGGTCTTCGGACAAGCATTTCATCAT	Fungi	Basidiomycota	Agaricomycetes	Atheliales	Atheliaceae	Piloderma	/piloderma	KM374356|k__Fungi;p__Basidiomycota;c__Agaricomycetes;o__Atheliales;f__Atheliaceae;g__Piloderma;s__Piloderma_sp|SH1544843.08FU	100	2e-82	95.36
OTU_245	K51_2282842|F|ITS2	LR989517	TAATCTCACCCCCTTGACTTTTTTGTTGATCGGTGTGGACTTGGATGTTGCCGTGTAACAAATGGCTCGTCTGAAATGCCTGAGTGTACCCTGCTTTGCGGCGTATTCGGTGTGATAAATCTTTACCGGAGTTGACTTTTTCAAGTCGCGCTTGTACCTGTGGGCTCTATGCTTCCAAACAGTCCTGACAAGGACAATCTTTGACA	Fungi	Basidiomycota	Agaricomycetes	Sebacinales	Serendipitaceae	Serendipita	serendipita1	UDB027257|k__Fungi;p__Basidiomycota;c__Agaricomycetes;o__Sebacinales;f__Serendipitaceae;g__Serendipita;s__Serendipita_sp|SH1577254.08FU	100	2e-101	99.03
OTU_246	K51_2283382|F|ITS2	LR989518	AATTCTCAACCCCGATTGATTTGTTTCTATTCGGGTCTTGGACTTGGAGTGTGCTGGCGAAGGTCGGCTCCTCTCAAATGCATCAGCGGAATTCAACCTTTGGCTTCCAGACATCAGTGTGATAATGACGTTGCACTGTTGTCTGACCCTCAAAGTCCGCTTACAATGGTCTTCGGACAAACCTTTCATCAG	Fungi	Basidiomycota	Agaricomycetes	Atheliales	Atheliaceae	Piloderma	/piloderma	KM374356|k__Fungi;p__Basidiomycota;c__Agaricomycetes;o__Atheliales;f__Atheliaceae;g__Piloderma;s__Piloderma_sp|SH1544843.08FU	99	3e-80	94.82
OTU_247	K51_2285809|F|ITS2	LR989519	AATTCTCAACCCCTCTCGATTTGCTTCGATAGGGTGCTTGGATACTGGGGGCTGCCGGAGACCTGGACTCTCGTCTAGGACTCGGGCTCTCCTGAAATGAATCGGCTTGCGGTCGACTTTCGACTTTGCATGACAAGGCTTTTGGCGTGATAATGATCGCCGTTCGCTGAAGTGCATGAATGAATGGTCCCGTGCCTCTAATGCGTCGACGCCTTTTTGGCGTCTTCCTTATTGAC	Fungi	Basidiomycota	Agaricomycetes	Boletales	Suillaceae	Suillus	/suillus-rhizopogon	KU721449|k__Fungi;p__Basidiomycota;c__Agaricomycetes;o__Boletales;f__Suillaceae;g__Suillus;s__Suillus_viscidus|SH1630048.08FU	100	3e-121	100
OTU_248	K51_2287796|F|ITS2	LR989520	AATTCTCAACCCCGAATCGATTTGTTTCTATTCGGGGCTTGGACTTGGAGCGTGCTGGCGAAGGTCGGCTCCTCTCAAATGCATCAGCGGAATTCAACCTTTGGATTCCGGACATCAGTGTGATAATGACGTTGCACTGTTGTCTGACCCTCAAAGTCCGCTTACAATGGTCTTCGGACAAACCTTTCATCAG	Fungi	Basidiomycota	Agaricomycetes	Atheliales	Atheliaceae	Piloderma	/piloderma	KM374356|k__Fungi;p__Basidiomycota;c__Agaricomycetes;o__Atheliales;f__Atheliaceae;g__Piloderma;s__Piloderma_sp|SH1544843.08FU	99	6e-87	96.89
OTU_249	K51_2290733|F|ITS2	LR989521	TAACCCCTCAAGCTCAGCTTGGTGTTGGGGCCTGCCGTCTGGCAGCCCTTAAAATCAGTGGCGGTGCCATCTGGCTCTAAGCGTAGTAAATTCTCTCGCTATAGAGTCCCGATGGATGCTTGCCATTAACCCCCAATTTTCTAT	Fungi	Ascomycota	Leotiomycetes	Helotiales	_	_	/helotiales1	HQ445227|k__Fungi;p__Ascomycota;c__Leotiomycetes;o__Helotiales;f__unidentified;g__unidentified;s__Helotiales_sp|SH1564495.08FU	100	2e-70	100
OTU_250	K54_2297768|F|ITS2	LR989522	TAATCTCACCTCTTTGGCTTTTTGTCGATCAGTGTGGACTTGGATGCTGTCGTGTAACAAACGGCTCGTCTGAAATGCCTGAGTGTACCCTGCTTTGCGGCGTATTCGGTGTGATAAACATCTTCACCGGAGTTGACTTTCGGGTCGCGCTTGTACTGATTGGCTCTATGCTTCTAACTGTCCTGACAAGACAATCTTTGACA	Fungi	Basidiomycota	Agaricomycetes	Sebacinales	Serendipitaceae	Serendipita	serendipita1	KF618028|k__Fungi;p__Basidiomycota;c__Agaricomycetes;o__Sebacinales;f__Serendipitaceae;g__Serendipita;s__Serendipita_sp|SH1194036.08FU	100	1e-99	99.01
OTU_251	K54_2302119|F|ITS2	LR989523	ACACCTCAACTCTCATGGTTTGCCATGATGAGCTTGGACTTTGGGGGTCTTGCTGGCCTGTGGTCGGCTCCTCTCAAATGAATCAGCTTTCCAGTGTTTGGTGGCATCACAGGTGTGATAAATATCTACACTTGCGGTTTCCTGCCAAGTAACCTTTCAGCAATGGAGGTTCGCTGGGGCTCATAAACGTCTCTCCTCAGTGGGGACAGCTTTGTGAAT	Fungi	Basidiomycota	Agaricomycetes	Thelephorales	Thelephoraceae	Tomentella	/tomentella-thelephora	JX030279|k__Fungi;p__Basidiomycota;c__Agaricomycetes;o__Thelephorales;f__Thelephoraceae;g__Tomentella;s__Tomentella_sp|SH1502341.08FU	100	2e-103	97.72
OTU_252	K59_2362369|F|ITS2	LR989524	ACACCTCAACTCTCACGGTTCGCCGTGACGAGCTTGGACTTTGGAGGCTTTGCTGGCCTGTGGGTCGGCTCCTCTCAAATGAATCAGCTTACCGGTGTATTGGTGGCGTCACAGGTGTGATAACTATCTACGCTTGCGGTCGCCCGCCAGACAACCTCTGCCATCGTCGGAGGTTTGCCGGAGGCTCACAAACGTCTCCCGAGCGGAGACAGCCTTCTGAAC	Fungi	Basidiomycota	Agaricomycetes	Thelephorales	Thelephoraceae	Tomentella	/tomentella-thelephora	AB769926|k__Fungi;p__Basidiomycota;c__Agaricomycetes;o__Thelephorales;f__Thelephoraceae;g__Tomentella;s__Tomentella_sp|SH1642921.08FU	100	2e-113	100
OTU_253	K59_2362832|F|ITS2	LR989525	ACACCTCAACTCTCATGGTTTGCCATGATGAGCTTGGACTTTGGGGGTCTTGCTGGCCTATGGTCAGCTCCTCTCAAATGGATCAGCTTGCCAGTGTTTGGTGGCGTCATGGGTGTGATAACTATCTACGCTCGTGGTTCCCTGCCAGGTAACCTTCGGAAACGGAGGTTCACTGGGGCTCACAAATGTCTCTCCTCGGTGAGGACAGCTTTTTGAAC	Fungi	Basidiomycota	Agaricomycetes	Thelephorales	Thelephoraceae	Tomentella	/tomentella-thelephora	KX095164|k__Fungi;p__Basidiomycota;c__Agaricomycetes;o__Thelephorales;f__Thelephoraceae;g__Tomentella;s__Tomentella_sp|SH1141131.08FU	97	3e-86	93.87
OTU_254	K59_2363096|F|ITS2	LR989526	TACTCTCACACTCCCACTCTTTTGGAGCGGGAGCGGTGGACTTGGGTGTTGCTGCTTTGCGGTGGCTCACCTCAAATGGAGTAGTGCAACTCTCGGTTGGACATAGTACGGCGTGATAAGTGTCTTCGCCGGCGCCTCACTTGAGGGTGGCCGATCGGGAGCTCTGTGCTTCCAACCGTCTTCGGACAATCTCTGACA	Fungi	Basidiomycota	Agaricomycetes	Sebacinales	Sebacinaceae	Sebacina	/sebacina	KX444320|k__Fungi;p__Basidiomycota;c__Agaricomycetes;o__Sebacinales;f__Sebacinaceae;g__Sebacina;s__Sebacina_sp|SH1562109.08FU	96	2e-87	97.38
OTU_255	K59_2363536|F|ITS2	LR989527	AATACCTCTCAAGCAAATTTGCTTGGTCGTGGAAGATGAGTATGCTTGCATTCTCCCTTCTGAAATTCAAAGGCGGATGATCTCATATCCCCAGGTGTAGTAAGTTTATCTTTTCGCTTGGTGTGTGTGATTGCCCTGCCGTTGACCTCCATTTTTTCAA	Fungi	Ascomycota	Pezizomycetes	Pezizales	Pyronemataceae	Trichophaea	/wilcoxina	KP125537|k__Fungi;p__Ascomycota;c__Pezizomycetes;o__Pezizales;f__Pyronemataceae;g__Trichophaea;s__Trichophaea_sp|SH1557658.08FU	100	1e-77	99.38
OTU_256	K59_2363841|F|ITS2	LR989528	AAATCTCAACCTCCTTTGTTCCTTCCGAGGATCAAAGGAGGCTTGGACTTTGGAGGTCTTTGCTGGCGTCTTTAAAGGCCAGCTCCTCTCAAATGAATTAGCGGGGTCCTCTTTGCCGATCCTTGACATGTGATAAGATGCTTCCGTGTCTTGGTTTTCTGGCTCTGTTGCCTTTGGGACCCGCTTCTAATCGTCTTGACCTTGCGTCGAGACAATGTTCGAGCTCGTCTCCCTTCTCGGGAAACCCCCTCGACCCCACGAAC	Fungi	Basidiomycota	Agaricomycetes	Russulales	Russulaceae	Lactarius	/russula-lactarius	MK351975|k__Fungi;p__Basidiomycota;c__Agaricomycetes;o__Russulales;f__Russulaceae;g__Lactarius;s__Lactarius_castanopsidis|SH2595310.08FU	100	3e-131	98.86
OTU_257	K59_2364235|F|ITS2	LR989529	CAAACCCACTCATAAATATTATGGTATTGATGGAAGTGAACGGAACCAATCTATGTGTTCAGGTCATCCCATCGAAATGTATAAGCAGGACAATCAACCTGTGCAATGGACTTAGTAACTGTCTTGAAGACATAAACCAGTTTGTTGCTTGGTTTTGACTTAGCTTCCATGGACCTCCATCCAAGATAATAAACTCTG	Fungi	Ascomycota	Pezizomycetes	Pezizales	Tuberaceae	Tuber	/tuber-helvella	LC200536|k__Fungi;p__Ascomycota;c__Pezizomycetes;o__Pezizales;f__Tuberaceae;g__Tuber;s__Tuber_sp|SH1511240.08FU	100	3e-100	100
OTU_258	K59_2368151|F|ITS2	LR989530	AATACCTCTCAAGCATATTTGCTTGGTTGTGGAAGAAGAGTATGCCAGCATTCTCCCTTCTGAAATTGAAAGGCGGATCATAGCATATTCCGTGGCGTAGTAAGTTTATCTTGTCGCTCGGAGTGTGTGCAATTGTCCTGCCATCAAACCCCCTATTTTTCAA	Fungi	Ascomycota	Pezizomycetes	Pezizales	Pyronemataceae	Trichophaea	/wilcoxina	KX095155|k__Fungi;p__Ascomycota;c__Pezizomycetes;o__Pezizales;f__Pyronemataceae;g__Trichophaea;s__Trichophaea_sp|SH1557660.08FU	96	1e-77	100
OTU_259	K59_2369754|F|ITS2	LR989531	AACCATCAACCTCCTCGTGAGGCTTGGACTTTGGAGCGTGCTGGCCTTCGAGGTCGGCTCCTCTTTAAATGCATCAGCGGAAGTCCATTGACGTCTCCCGTCCGGCGTGATAATCCTGTTGCGCCGTCAGGGTCTCGTTGGGGCTCGCTTATAATGGTCTTCGGACGACATCCT	Fungi	Basidiomycota	Agaricomycetes	Atheliales	Atheliaceae	Amphinema	/amphinema-tylospora	LC013708|k__Fungi;p__Basidiomycota;c__Agaricomycetes;o__Atheliales;f__Atheliaceae;g__Amphinema;s__Amphinema_sp|SH1550161.08FU	100	6e-87	100
OTU_260	K59_2372442|F|ITS2	LR989532	AATACCTCTCAAGCAAATTTGCTTGGTCGTGGAAGATGAGTATGCTTGCATTCTCCCTTCTGAAATTCAAAGGCGGATGATCTCATATCCCCAGGTGTAGTAAGTTTATCTTTTCGCATGGTGTGTGTGATAGTCCAGCCGTCGACCCCCAATTTTTTCAA	Fungi	Ascomycota	Pezizomycetes	Pezizales	Pyronemataceae	Trichophaea	/wilcoxina	UDB026240|k__Fungi;p__Ascomycota;c__Pezizomycetes;o__Pezizales;f__Pyronemataceae;g__Trichophaea;s__Trichophaea_sp|SH1557658.08FU	100	2e-71	96.89
OTU_261	K59_2375622|F|ITS2	LR989533	AATTCTCAACCTTTTCAGCTTTCTTTGTTGATCAGGCTTGGATGTGGGAGTATGCGGGCTTCTCAGAAGTCGGCTCTCCTGAAATGCATTAGCGGGACCTTTGTTGCCTGGCTTTGGTGTGATAATTATCTACGCCATTGTAGTCAAGCAGCTTAAAATGAGGTTTCAGCTTCTAACCGTCTCCCCTGAGACAACTTTTTGACA	Fungi	Basidiomycota	Agaricomycetes	Agaricales	Tricholomataceae	Tricholoma	/tricholoma	MG367247|k__Fungi;p__Basidiomycota;c__Agaricomycetes;o__Agaricales;f__Tricholomataceae;g__Tricholoma;s__Tricholoma_argyraceum|SH1647742.08FU	100	1e-103	100
OTU_262	K59_2379352|F|ITS2	LR989534	AATTCTCAACCCCTCTCGATTAGCTTCGATAGGGTGCTTGGATACTGGGGGCTGCCGGAGACCTGGACGAAAGTCTGGGACTCGGGCTCTCCTGAAATGAATCGGCTTGCGGTCGACTTTCGACTTTGCATGACAAGGCTTTTGGCGTGATAATGATCGCCGTTCGCTGAAGTGCATGAATGAATGGCGCCGTGCCTCTAATGCGTCGACGCCTTTTTTGGCGTCTTCCTTATTGAC	Fungi	Basidiomycota	Agaricomycetes	Boletales	Suillaceae	Suillus	/suillus-rhizopogon	KU721432|k__Fungi;p__Basidiomycota;c__Agaricomycetes;o__Boletales;f__Suillaceae;g__Suillus;s__Suillus_acidus|SH1630048.08FU	100	6e-113	97.89
OTU_263	K59_2380254|F|ITS2	LR989535	TAACCCCTCAAGCTCAGCTTGGTATTGGGGCCTGCCATCCTGGCAGCCCTTAAAATCAGTGGCGGTGCCATCCGGCTCTAAGCGTAGTAACTCTTCTCGCTATGGAGTCCTGGTGGATGCTTGCCATTAATCTTTTAACTTCTAT	Fungi	Ascomycota	Leotiomycetes	Helotiales	_	_	/helotiales1	DQ420920|k__Fungi;p__Ascomycota;c__Leotiomycetes;o__Helotiales;f__unidentified;g__unidentified;s__Helotiales_sp|SH1564498.08FU	100	6e-71	100
OTU_264	K59_2384287|F|ITS2	LR989536	ACACCTCAACTCTCATGGTTCGCCGTGATGAGCTTGGACTCTGGGGGTTTTGCTGGCCTGTGGTCGGCTCCTCTCAAATGAATCAGCCTCCCAGTGTTTGGCGGCATCACGGGTGTGATAAATATCTACGCTCGCTGTTGTCTGCCAGGTAACCTTTGGTCACAAAGGTTTGCTGGAGCTCACAGATGTCTCTCCTCAGCGAGGACAGCTTTTTTAAC	Fungi	Basidiomycota	Agaricomycetes	Thelephorales	Thelephoraceae	Thelephora	/tomentella-thelephora	KJ609171|k__Fungi;p__Basidiomycota;c__Agaricomycetes;o__Thelephorales;f__Thelephoraceae;g__Thelephora;s__Thelephora_terrestris|SH1502189.08FU	100	3e-111	100
OTU_265	K90_2889406|F|ITS2	LR989537	AACCCTCAAAAATCCTCTTCTTTGAGGATTTTTGGACTTGGAGGTTCAATGCTCGCTTTTGCATTCGAAAGCGAGCTCCTCTCAAAAGAATCAGTGGGGTCTGCTTTGCTTGTCCTTGACGTGATAAGATGTTTCTACGTTTTGGATTTGACATGGTCCCTGCTCCTAATCGTCTCACGGACAATGATGGTGCTTCGGTCGCCGCCGCCTACCTTGGCGGGGGAGGCTGAGCCCACAAAAA	Fungi	Basidiomycota	Agaricomycetes	Russulales	Russulaceae	Russula	/russula-lactarius	MK811395|k__Fungi;p__Basidiomycota;c__Agaricomycetes;o__Russulales;f__Russulaceae;g__Russula;s__Russula_sp|SH1649425.08FU	100	2e-122	99.59
OTU_266	K90_2893680|F|ITS2	LR989538	ATATATCAACCTCTTCAGCTTATGCTTGTTGAGTGTTGGATGGTGGGGGTTTGCTGGTGTCTTATGAAGTCAGCTCCTCTGAAATGCATTAGCGGAACAATTTGTTGACCGTTCATTGGTGTGATAAAAATATCTACGCTATTGACGTCAGTCAGTTCAGCTTCTAACAGTCCATTGACTTGGACAAATTTTTCATTA	Fungi	Basidiomycota	Agaricomycetes	Agaricales	Cortinariaceae	Cortinarius	/cortinarius	UDB013558|k__Fungi;p__Basidiomycota;c__Agaricomycetes;o__Agaricales;f__Cortinariaceae;g__Cortinarius;s__Cortinarius_sp|SH1503744.08FU	100	3e-100	100
OTU_267	K90_2893902|F|ITS2	LR989539	TACTCTCACACTTCTGATCCTTTGGATTGGGAGCGGTGGACTTGGGTGCTGCTGCTTACCGGTGGCTCACCTCAAATACATTAGTGCACCTCTTGGTTGGACATAGTACGGCGTGATAAGTGTCTTCGCCGGCACCTCTTGCGAGGGTGGCTGATCAGGAGCTCTGTGCTTCCAACCGTCTGTCTTTCAGACAACAACTGACA	Fungi	Basidiomycota	Agaricomycetes	Sebacinales	Sebacinaceae	Sebacina	/sebacina	AB848601|k__Fungi;p__Basidiomycota;c__Agaricomycetes;o__Sebacinales;f__Sebacinaceae;g__Sebacina;s__Sebacina_sp|SH1183665.08FU	100	1e-88	96.06
OTU_268	K91_2897534|F|ITS2	LR989540	AATCCTCAACCCTCCCTTGCGGGTGTGGCTTGGACTTGGAGCGTGCTGGCGAAGGTCGGCTCCTCTTTAAATGCATCAGCGGAAAGCTTTTCTGGCCGTTCGGCGTGATAACACTGTTGCGCCGTGGAAGCCTCTGTAAAGGCCTCGCTTACAATCGTCTTCGGACAAACGACATCTCAGTCAAATCCA	Fungi	Basidiomycota	Agaricomycetes	Atheliales	Atheliaceae	Amphinema	/amphinema-tylospora	KJ938038|k__Fungi;p__Basidiomycota;c__Agaricomycetes;o__Atheliales;f__Atheliaceae;g__Amphinema;s__Amphinema_sp|SH1648334.08FU	100	3e-95	100
OTU_269	K91_2901584|F|ITS2	LR989541	AAAACCGTCTCACAGATAATGTGGTATTGGTAGAAGTGGGTAGTACTTAACAGTGCTTTTTCCTACTCTCCTGAAATGAATAGGCCAGAAAAGTGGACCATGGTAACAGACTTTCAGAGTGTTTTAAAATGCTAAACTAGTCTTGCCCAGGTTGGAATCTGAGCCACTGGACCCCCATTTAGTCCAAAACAGAGA	Fungi	Ascomycota	Pezizomycetes	Pezizales	Tuberaceae	Tuber	/tuber-helvella	KP276179|k__Fungi;p__Ascomycota;c__Pezizomycetes;o__Pezizales;f__Tuberaceae;g__Tuber;s__Tuber_xuanhuaense|SH1561454.08FU	100	1e-98	100
OTU_270	K93_2927169|F|ITS2	LR989542	GGAAGAAGACTCACGCGGCGCAAAGCGTGGTGGTGTCGGCGGCGGCGATCCCGAGAGGGCAGCCACCCCGGCGGAATGGATGGGCGGACGACTGCCGCGTCCCTGAGCGTGATATTTTGCTATCGCCTCGAGCGCGGCGAGGCACCCAGCCCTGGCCAGTCGCCTCCCGCATCGGAGAGTGTGATATTTTGCTATCGCCTCCAGAGCGGCGAGGCTGCCAGCCCTGCCACCCGGGCAGGGCGGGGAGACCTGTGTCATT	Fungi	Ascomycota	Pezizomycetes	Pezizales	Helvellaceae	Helvella	/tuber-helvella	UDB019758|k__Fungi;p__Ascomycota;c__Pezizomycetes;o__Pezizales;f__Helvellaceae;g__Helvella;s__Helvella_lacunosa|SH1514780.08FU	100	2e-132	99.61
OTU_271	K94_2939246|F|ITS2	LR989543	AAAACCGACTCACATATCATGTGGTATTGGTAGAAGTGGATAGTACTAACACTACTTTGTCTTACTCTGCTGAAATGAATAGGCCAGAAAAGTGGACCATGGTAATAGATTCCAGGAGTGTTTTAAAATGCTATACTAGTCTTATCCAAGTCATATTCTGAGCCACTGGACCCCCATACTTCTAA	Fungi	Ascomycota	Pezizomycetes	Pezizales	Tuberaceae	Tuber	/tuber-helvella	KT182910|k__Fungi;p__Ascomycota;c__Pezizomycetes;o__Pezizales;f__Tuberaceae;g__Tuber;s__Tuber_sp|SH1561429.08FU	95	2e-87	100
OTU_272	K96_2958192|F|ITS2	LR989544	ATATTATATATCAACCCTCCTTTGTTGAGTGGTTTGGATGTGAGGGTTTGCTGGATTCCTTAAAAGGATTCAGCTCCCTTGAAATGCATTAGCAGAATAACCTGTTCATTGGTGTGATAACTATCTACACTATTGAATTCAAGGGCCAGTTCAGCTTTCTAACAGTCCTTGGACAATTTATCATTT	Fungi	Basidiomycota	Agaricomycetes	Agaricales	Cortinariaceae	Cortinarius	/cortinarius	KJ705154|k__Fungi;p__Basidiomycota;c__Agaricomycetes;o__Agaricales;f__Cortinariaceae;g__Cortinarius;s__Cortinarius_venustus|SH1545354.08FU	100	1e-93	100
OTU_273	K96_2960930|F|ITS2	LR989545	GACCTTCTCAACCACATCATTTGTGTGTGGCTTGGATGTGGGGGAAACAATTGCAGGCTTTCAATCGAAAAAGCCGGCTCCCCTGAAATGCATTAGTGGTGTCTGAGCTGCTATTGGTGTGATAAATTATCTATGCCTTTGGTGATGCTGGTCAGCACTGCTTATAACGGATGGCTAAATCATTTGACAA	Fungi	Basidiomycota	Agaricomycetes	Agaricales	Inocybaceae	Inocybe	/inocybe	MG367268|k__Fungi;p__Basidiomycota;c__Agaricomycetes;o__Agaricales;f__Inocybaceae;g__Inocybe;s__Inocybe_geophylla|SH1611233.08FU	100	8e-96	100
OTU_274	K96_2969035|F|ITS2	LR989546	AATTCTCAACCCCTCTCGATTTGCTTCGAGCGGGTGCTTGGATGTTGGGGGCTGCCGGAGACTTGGATTCGTCCAGGACTCGGGCTCTCCTTAAATGAATCGGCTTGCGGTCGACTTTCGACTTTGCGCGACAAGGCTTTCGGCGTGATAATGATCGCCGTTCGCTGAAGCGCATGAATGAAGGTCTCGCGCCTCTAACACGTCGACCCGCCCAACGGCCCGTCTTCTTTCTTGAC	Fungi	Basidiomycota	Agaricomycetes	Boletales	Suillaceae	Suillus	/suillus-rhizopogon	KX213736|k__Fungi;p__Basidiomycota;c__Agaricomycetes;o__Boletales;f__Suillaceae;g__Suillus;s__Suillus_ampliporus|SH1630055.08FU	100	3e-121	100
OTU_275	K97_2969665|F|ITS2	LR989547	AATTCTCAACCCCTCTCGATTTTCTTCGAGCGGGTGCTTGGATCTTGGGGGCTGCCGGAGACTTGGATTCGTCCAGGACTCGGGCTCTCCTTAAATGAATCGGCTTGCGGTCGACTTTCGACTTTGCGCGACAAGGCTTTCGGAGTGATAATGATCTCCGTTCGCTGAAGCGCATGAATGAAGGTCCCGCGCCTCTAATACGTCGACGCGCCTTCCGGCCCGTCTTCTTTCTTGAC	Fungi	Basidiomycota	Agaricomycetes	Boletales	Suillaceae	Suillus	/suillus-rhizopogon	KT964678|k__Fungi;p__Basidiomycota;c__Agaricomycetes;o__Boletales;f__Suillaceae;g__Suillus;s__Suillus_cavipes|SH1630055.08FU	100	3e-121	100
OTU_276	K97_2969727|F|ITS2	LR989548	ATATATCAACCCTCTTCACGTTTTGCATGTCGAGTGTTGGATGTGGGAGTTTTTTGCTGGACTCTCTTGAGAGGTCAGCTCTCCTAAAATACATTAGCAAAACAATTTGTTTACTGCTCATTGGTGTGATAACTATCTACGCTATTGACGGTAAAGCACGGTTTAGCTTCTAACAGTCCATTGGCTTGGACAATCTTTTATCA	Fungi	Basidiomycota	Agaricomycetes	Agaricales	Cortinariaceae	Cortinarius	/cortinarius	FJ769529|k__Fungi;p__Basidiomycota;c__Agaricomycetes;o__Agaricales;f__Cortinariaceae;g__Cortinarius;s__Cortinarius_sp|SH1503821.08FU	100	2e-101	99.51
OTU_277	K97_2970108|F|ITS2	LR989549	ACACCTCAACTCTCATGGTTTGCCATGATGAGCTTGGACTTTGGGGGTTTTGCTGGCCTGCGGTCAGCTCCTCTCAAACGGATCAGCTTACCAGTATTTGGTGGCGTCACGGGTGTGATAATTATCTACACTTGTGGTTGTCTGCTGAGTAACCTTTGGCGACAGGGGTTTGCTGGAGCTTATAAATGTCTCTCCCCAGCGAAGACAGCTTTTTGACC	Fungi	Basidiomycota	Agaricomycetes	Thelephorales	Thelephoraceae	Tomentella	/tomentella-thelephora	AB848645|k__Fungi;p__Basidiomycota;c__Agaricomycetes;o__Thelephorales;f__Thelephoraceae;g__Tomentella;s__Tomentella_sp|SH1502255.08FU	100	1e-109	99.54
OTU_278	K97_2970141|F|ITS2	LR989550	ATATATCAACCTCCTCAGGTTTTTACTTGTCGAGTGTTTGGATGTGGGGGTTTCTTTTGCTGGTCTCTTTCGAGATCGGCTCCCCTGAAATGCATTAGCGGAACAATTTGTTGACCCGTTCATTGGTGTGATAACTATCTACGCTATTGACGTGAAGCAGGTTCAGCTTCTAACAGTCCATTAACTTGGACAAATTTTCATTA	Fungi	Basidiomycota	Agaricomycetes	Agaricales	Cortinariaceae	Cortinarius	/cortinarius	UDB026440|k__Fungi;p__Basidiomycota;c__Agaricomycetes;o__Agaricales;f__Cortinariaceae;g__Cortinarius;s__Cortinarius_sp|SH1503717.08FU	100	5e-103	100
OTU_279	K97_2970427|F|ITS2	LR989551	AATTCTCAACCTTTATCACTTTTTGCTGATAATGGCTTGGATATGGGGGTCTATTTTGCTGGCTTCTTTACGGATGGTCAGCTCCCCTTAAATGCATTAGCCGGTGCCCCGCGTGGACTGTCTATTGGTGTGATAATTATCTACGCCGTGGACATCTGCAATTATATGGGTTTGCACTGCTTCCAACCGTCTGTTCAATCAGACAATACATGACA	Fungi	Basidiomycota	Agaricomycetes	Agaricales	Hymenogastraceae	Hebeloma	/hebeloma-alnicola	MH795029|k__Fungi;p__Basidiomycota;c__Agaricomycetes;o__Agaricales;f__Hymenogastraceae;g__Hebeloma;s__Hebeloma_sp|SH1563975.08FU	100	1e-109	100
OTU_280	K97_2970692|F|ITS2	LR989552	ATATATCAACCCTTCACTTGTTGAGCGGTTTGGATGTGGGGGTTTGCCTGGCCTCTTAAAAGGTTTTGGCTCCCCTAAAATGCATTAGCAGAACAACCCTGTTCATTGGTGTGATAAACTATCTACGCTATTGAATGTGAAGGGCAGTTTGGCTTTCTAACAGTCCTCGGACAAACTCATCATTA	Fungi	Basidiomycota	Agaricomycetes	Agaricales	Cortinariaceae	Cortinarius	/cortinarius	KY287740|k__Fungi;p__Basidiomycota;c__Agaricomycetes;o__Agaricales;f__Cortinariaceae;g__Cortinarius;s__Cortinarius_flexipes|SH1545275.08FU	100	5e-93	100
OTU_281	K97_2971476|F|ITS2	LR989553	ATATATCAACCTCTTCAGCTTTGCTTGTCGAGTGTTGGATGTGGGGGTATTCTTCTTGCTGGTCTCTCTTCGAGGTCAGCTCCCCTGAAATATATTAGCGGGACAATTTGTTGACCGTTCATTGGTGTGATAACTATCTACGCTATTGAACGTGAGGCAGGTTCAGCTTCTAACAGTCCATTGACTTGGACAAATCTTTCATTA	Fungi	Basidiomycota	Agaricomycetes	Agaricales	Cortinariaceae	Cortinarius	/cortinarius	JQ746616|k__Fungi;p__Basidiomycota;c__Agaricomycetes;o__Agaricales;f__Cortinariaceae;g__Cortinarius;s__Cortinarius_floccopus|SH1503749.08FU	100	2e-102	99.51
OTU_282	K97_2971680|F|ITS2	LR989554	AATTATCAATCACTTTTTTCTTTGAGAAGAGGGATTTGGATTTGGAGTGTTGCTGGCCATCAAAGTCAGCTCCTCTTAAATGCATTAGCGTGTACACTTTGTGGAATAGGCTTTGGTTTGATAAAATATCTATGCCATCGCCATGAAGCAAAAAGTCAGCTACAAATAAAAATGAAACATTTTGTAC	Fungi	Basidiomycota	Agaricomycetes	Agaricales	Hygrophoraceae	Hygrophorus	/hygrophorus	HM044495|k__Fungi;p__Basidiomycota;c__Agaricomycetes;o__Agaricales;f__Hygrophoraceae;g__Hygrophorus;s__Hygrophorus_sp|SH1508833.08FU	100	4e-94	100
OTU_283	K97_2974507|F|ITS2	LR989555	CACCACTCAAGCCTGGCTTGGTGTTGGGCGACGTCCCCTTTGGGAACGCGCCTCGAAACGCTCGGCGGCGTGGCACCGGCTTTAAGCGTAGCAGAATCTTTCGCTTCAAAAGTCAGGGCCCCGTCTGCCGGAAGACCTACTCGCAA	Fungi	Ascomycota	Dothideomycetes	Mytilinidales	Gloniaceae	Cenococcum	/cenococcum	KC967391|k__Fungi;p__Ascomycota;c__Dothideomycetes;o__Mytilinidales;f__Gloniaceae;g__Cenococcum;s__Cenococcum_geophilum|SH1639590.08FU	100	8e-70	99.32
OTU_284	K98_2979624|F|ITS2	LR989556	ATATAATCAACCCTTATCTTTTTTGAGAGGGGTTTGGATGTGGGGGTTTGCTGGCCTTTCAAAAGGCTCAGCTCCCCTGAAATGCATTAGCAGAACAACCTTGCTCATTGGTGTGATAACTATCTACGCTTATGAATGTGAGGGGCAGTTCAGCTTTCCAACTGTCTTTGGACAAATCATCATTA	Fungi	Basidiomycota	Agaricomycetes	Agaricales	Cortinariaceae	Cortinarius	/cortinarius	KJ769270|k__Fungi;p__Basidiomycota;c__Agaricomycetes;o__Agaricales;f__Cortinariaceae;g__Cortinarius;s__Cortinarius_sp|SH1545379.08FU	100	5e-93	100
OTU_285	K98_2979684|F|ITS2	LR989557	ATATATCAACCTCTTCAGCTTTTTGCAAGTTGAGTGTTGGATGTGGGGGTATTTTTTGCTGGACTCTATACAATCTGAGGTCAGCTCCCCTAAAATGCATTAGCGAAACTATTTGTTTACTGCTCATTGGTGTGATAACTATCTACGCTATTGACGGTGAAGCATGTTTAGCTTCTAACAGTCCATTAACTTGGACAATCTCTTATTA	Fungi	Basidiomycota	Agaricomycetes	Agaricales	Cortinariaceae	Cortinarius	/cortinarius	HQ445595|k__Fungi;p__Basidiomycota;c__Agaricomycetes;o__Agaricales;f__Cortinariaceae;g__Cortinarius;s__Cortinarius_sp|SH1503730.08FU	100	9e-106	100
OTU_286	K99_2991777|F|ITS2	LR989558	AATTCTCAACTGCCCCAGGCTTTGTGGCCTGTGGGTGAAGTTGGACTTGGAGGTATGCTGGCGCATGAATGGGCTTTTGTGCTCCGTCTCGCTTGTTGGCTCCTCTTGAATGCATGAGCTTTCCAATCCTTGGCAAAGTATCGTCGATGTGATAATTGTCTACGTCGCCTGAGAAAGCCGAAAAGGGGAAATCTTTGATCACGCTGGGGTGACCTGCGTCTGACAA	Fungi	Basidiomycota	Agaricomycetes	Thelephorales	Thelephoraceae	Tomentellopsis	/tomentellopsis	KX545379|k__Fungi;p__Basidiomycota;c__Agaricomycetes;o__Thelephorales;f__Thelephoraceae;g__Tomentellopsis;s__Tomentellopsis_sp|SH1518331.08FU	100	4e-114	99.56
OTU_287	K99_2992352|F|ITS2	LR989559	AATTCTCAACTGCCCCAGGCTTTGTGGCCTGCAGGTGAAGTTGGACTTGGAGGTATGCTGGCGCATGAATGGGCTTTTGTGCCCCGTCTTGCTTGTTGGCTCCTCTCGAATGCATGAGCTTTCCAATCCTTGGCAAAGTATCGTCGATGTGATAATTGTCTACGTCGCCTGAGAAAGCCGAAAAGGGGAAATCTTTGATCATGCTAGGGTGACCTGCGTCTGACAA	Fungi	Basidiomycota	Agaricomycetes	Thelephorales	Thelephoraceae	Tomentellopsis	/tomentellopsis	KU176264|k__Fungi;p__Basidiomycota;c__Agaricomycetes;o__Thelephorales;f__Thelephoraceae;g__Tomentellopsis;s__Tomentellopsis_sp|SH1518331.08FU	100	4e-109	98.23
OTU_288	K99_2993098|F|ITS2	LR989560	ACACCTCAACTCTCACGGTTTGCCGTGATGAGCTTGGACTTTGGAGGTCTTGCCGGCCTGTGGTTGGCTCCTCTCAAATGAATCAGCTTGCCAGTGTTTGGTGGCATCCCAGGTGTGATAACTATCTACGCTTGTGGCTTTCCACCAGGTAACCTTCAGCGATGGAGGTTCGCTGGGGCTCACAAATGTCTCTCCTAAGTGAGGACGGCTTCTTGAAT	Fungi	Basidiomycota	Agaricomycetes	Thelephorales	Thelephoraceae	Tomentella	/tomentella-thelephora	JQ791171|k__Fungi;p__Basidiomycota;c__Agaricomycetes;o__Thelephorales;f__Thelephoraceae;g__Tomentella;s__Tomentella_sp|SH1502208.08FU	100	3e-111	100
